# Supplementary material for: Prolonged preoperative treatment of acromegaly with Somatostatin analogs may improve surgical outcome in patients with invasive pituitary macroadenoma (Knosp grades 1–3): a retrospective cohort study conducted at a single center
Source: BMC Endocr Disord. 2017 Sep 6;17:55. doi: 10.1186/s12902-017-0205-3 (PMC5585918; doi:10.1186/s12902-017-0205-3)
Supplement: Supplementary file 1 — Preoperative medical therapy data (XLSX 682 kb) [file 12902_2017_205_MOESM1_ESM.xlsx]

## Sheet: Preoperative medical therapy 
Preoperative medical therapy (Total patients)					Baseline （Before Surgery）						Follow up				1=Cure；0= Not cure
Number	ID	Gender	Age of onset	Age of diagnosis	Fasting GH	Nadir GH	IGF-1	IGF-1	Tumour volume	SSAs therapy duration	Last visit	Fasting GH	Nadir GH	IGF-1	Remission	Remission
		M=1;F=0	(y)	(y)	(ng/ml)	(ng/ml)	(ng/ml)	Normal range	（mm）	before surgery（m）	After surgery(m)	(ng/ml)	(ng/ml)	(ng/ml)	For GH	For IGF-1
1	1623130	1	40	41	11	7.73	823	101-267	<10	24m	36m	<0.05	<0.05	42	1	1
2	1620626	1	52	55	7	4.74	743	81-225	<10	6m	11m	6.5	0.584	255	1	0
3	1650329	1	50	60	11.3	6.6	1301	75-212	<10	7m	10m	1.2	0.91	722	1	0
4	1646981	0	47	57	10.6	15.3	508	81-225	<10	9m	29m	2.8	0.18	89	1	1
5	C899895	1	40	60	9.6	7.3	>ULN	81-225	<10	6m	6m	2.05	0.56	566	1	0
6	1633854	0	34	39	10.5	8	188	101-267	8*4*2	3m	20m	0.7	0.31	223	1	1
7	1829156	1	37	39	6.5	4.49	818	109-284	10*7	3m	5m	0.1	/	85	1	1
8	1597714	0	58	62	3.5	2.99	511	81-225	10	36m	3m	1.1	0.13	208	1	1
9	1582064	0	43	53	28.6	23.2	1076	81-255	8.5*9*7	18m	26m	0.4	/	166	1	1
10	C865125	1	27	37	24	11.9	>ULN	101-267	9*8	3m	48m	0.3	0.14	322	1	0
11	1623504	0	25	28	>ULN	/	>ULN	117-329	33	3m	4m	67.6	37	1174	0	0
12	W232104	1	44	48	22.9	16.7	400	94-252	21*25*18	3m	9m	3.1	>1	262	0	0
13	1748200	0	29	38	26.5	16.3	707	109-284	20*24*17	12m	15m	3.6	2.74	600	0	0
14	1784009	1	32	32	47.05	30.32	1220	115-307	37*40*31	6m	3m	2.2	1.46	720	0	0
15	2000925	0	19	22	117	75.6	933	116-358	34*26*17	3m	3m	26.6	16.8	868	0	0
16	1585816	0	34	36	66.1	51.7	>ULN	109-284	15*15*15	24m	20m	5.8	2.7	302	0	0
17	1575015	1	25	33	10.2	8.68	894	115-307	11*8	3m	13m	6.7	5.69	897	0	0
18	1672517	1	28	31	256	169	440	115-307	63*49*36	4m	6m	199	82.7	606	0	0
19	1786214	0	28	33	78.4	58.7	>ULN	115-307	27*17*14	4m	3m	3.9	3.12	690	0	0
20	2012731	0	17	25	17	179	>600	116-358	30*20*18	3m	3m	5.5	3.56	1200	0	0
21	1871433	1	24	34	18.29	>1	>ULN	109-284	17*15	3m	4m	3.6	3.26	/	1	/
22	1636418	0	24	27	23.9	16	1060	117-329	18	24m	23m	1.4	0.782	485	1	0
23	1784718	0	40	42	27.6	23.4	345	101-267	31*20*19	7m	6m	1.8	0.51	94	1	1
24	1543018	0	44	49	7.36	6.06	>ULN	94-252	23*22*18	4m	3m	1.3	>1	417	0	0
25	1838532	0	34	35	9.4	5.75	984	115-307	30*20*20	3m	3m	4.3	2.44	193	0	1
26	1662306	0	20	28	94.1	88.8	1171	117-329	19	3m	3m	72.6	72.6	1014	0	0
27	1613710	0	42	62	37.9	13.8	835	75-212	21*16	3m	8m	2.3	1.06	189	0	1
28	1782608	0	45	47	12.3	6.89	1062	94-252	25*16*15	3m	6m	1.2	0.484	494	1	0
29	1781708	1	24	24	17.8	13.4	1379	116-358	13*12*10	3m	6m	1.5	<1	385	1	0
30	1800802	0	19	19	13.8	8.38	980	141-483	15*15*10	3m	3m	10	0.195	439	1	1
31	1754599	1	30	40	10.7	4.51	802	109-284	23×28×31	3m	10m	2.3	1.18	/	1	/
32	1757587	1	24	34	136	94.3	1295	115-307	24×26×30	5m	12m	25.3	21	789	0	0
33	1701355	0	42	52	19.4	19.4	978	87-238	20.7*5.6*15	4m	6m	1.2	0.86	437	1	0
34	C867472	1	54	61	132	90	>ULN	69-200	15*10*10	7m	12m	0.6	0.58	184	1	1
35	W140569	1	34	39	6	>1	>ULN	101-267	8*12	3m	8m	0.1	0.15	183	1	1
36	C899830	1	32	35	22.2	17.6	>ULN	109-284	25*20*20	6m	15m	2.18	1.72	311	0	0
37	1791594	0	58	63	6.6	3.49	866	75-212	24*17*22	6m	20m	5.1	2.74	831	0	0
38	1644853	0	33	37	58.7	15.9	622	109-284	17*11*23	3m	36m	3.6	1.39	505	0	0
39	1614248	1	55	59	59.7	50	>ULN	81-225	25*23*23	3m	3m	3.4	>1	350	0	0
40	1742682	0	19	29	18.5	12.1	584	117-329	17*15*15	3m	3m	6.9	1.21	455	0	0
41	C887446	1	50	60	203.57	105.6	72.9	69-200	25*25*10	3m	3m	1	0.56	>ULN	1	0
42	1514357	1	28	35	14.8	7.5	>ULN	109-284	16*12*12	8m	30m	6.5	0.1	236	1	1
43	1790256	1	38	39	19.9	12.2	874	109-284	10.2*12.9	10m	6m	0.1	/	192	1	1
44	1811342	1	30	36	8.4	5.97	1207	109-284	13.4*4.9*12	4m	5m	0.4	/	333	1	0
45	1812044	0	48	53	4.8	3.94	519	101-267	15*20*15	7m	6m	0.4	/	156	1	1
46	1632645	0	28	29	13.6	6.11	865	115-307	11	36m	7m	1.6	0.1	282	1	1
47	1620997	1	20	28	5.7	4.9	619	115-307	23*35*36	29m	12m	0.3	0.14	129	1	1
48	1786214	0	29	34	78.4	58.7	>ULN	115-307	27*17*14	4m	10m	3.9	3.12	690	0	0
49	1619356	1	29	33	115	97.8	823	115-307	20*20*20	3m	36m	5.1	4.16	461	0	0
50	1616159	0	35	37	9.5	7.41	854	109-284	20*13*10	4m	18m	0.1	/	184	1	1
51	1779252	1	15	22	>400	/	>ULN	116-358	67*47*33	3m	6m	139	/	947	0	0
52	1742640	0	27	32	69.9	50.9	1285	115-307	22*21*15	8m	4m	8.1	3.52	609	0	0
53	1775852	1	30	35	53.6	54.1	834	115-307	14*15	3m	11m	0.9	/	395	1	0
54	1691576	1	49	54	10	8.98	910	87-238	13.2	11m	4m	0.4	0.23	315	1	0
55	1649355	0	42	45	15.3	9.52	527	101-267	27*17*13	8m	3m	3.1	0.515	253	1	1
56	1616971	1	27	37	28.7	29.2	1022	109-284	17*12*10	3m	7m	0.2	0.15	233	1	1
57	1716880	0	30	50	59.3	33.3	811	94-252	23*20*28	8m	8m	5.3	4.07	675	0	0
58	1735377	0	36	43	226	258	813	101-267	25*20*30	6m	4m	22.8	/	>ULN	0	0
59	1652490	0	31	32	19.4	13.1	1196	115-307	15	3m	32m	2.5	0.282	376	1	0
60	1709864	1	38	45	/	4.13	883	101-267	>10	5m	26m	0.9	/	413	1	0
61	1698388	0	21	26	89.5	53.2	755	117-329	20*43*25	3m	19m	1.3	0.22	230	1	1
62	C865469	0	56	56	6.1	4.06	367	81-225	20*12	3m	4m	1.8	0.349	173	1	1
63	1788740	0	22	25	19.8	16.7	826	117-329	18*25*15	3m	3m	6.1	0.807	317	1	1
64	1715655	1	29	36	37	29.5	804	109-284	>10	4m	26m	13.3	9.98	853	0	0
65	1802653	1	29	34	16.5	10.5	>ULN	115-307	33*20*18	3m	7m	0.1	<0.05	254	1	1
66	1692843	1	31	37	89.3	/	>1600	109-284	20*10*10	4m	30m	4.8	2.71	782	0	0
67	1780536	1	26	30	103	84	>ULN	117-329	>10	3m	3m	11.9	7.86	635	0	0
68	2003099	1	34	37	50	39	1121	109-284	26*22*31	3m	3m	20.3	17.5	801	0	0
69	1776799	1	17	19	31.5	21	1229	163-584	>10	3m	12m	0.9	/	473	1	1
70	1778542	0	70	71	5.7	4.62	619	64-188	13*15*11	3m	3m	3.2	0.17	122	1	1
71	1762995	1	29	34	9.9	5.16	867	115-307	15*14	4m	6m	0.2	0.2	258	1	1
72	1695458	1	53	53	18.9	12.3	679	101-267	24*9*6	13m	18m	0.3	0.174	245	1	1
73	1773285	0	49	54	8.5	6.33	801	87-238	15*13*8	3m	4m	0.2	0.077	282	1	0
74	1840984	0	30	32	11.1	6.79	574	115-307	12*10*4	3m	3m	4	0.355	259	1	1
75	1814173	1	15	20	16.6	16.4	1375	127-424	26*16	3m	3m	1.9	1.03	802	0	0
76	1592847	1	30	34	/	2.87	737	115-307	>10	36m	15m	0.1	<0.05	240	1	1
77	1718403	1	22	34	91	70	>ULN	115-307	15*11*12	3m	3m	6.7	3.7	347	0	0
78	C864510	1	31	33	20.9	5.2	>ULN	109-284	9*10*11	4m	48m	/	<1	<ULN	1	1
79	C895041	0	43	53	42.8	41	>ULN	87-238	35*25*21	3m	36m	/	<1	<ULN	1	1
80	1519643	0	54	57	10.8	>1	1337	81-225	7*10*11	6m	6m	/	>1	>ULN	0	0
81	C-0821024	0	40	50	10.6	4.6	>ULN	94-252	9*10*12	4m	24m	/	<1	>ULN	1	0
		M=1;F=0			/= Data missing										1=Cure；0= Not cure
					ULN= Upper limit of normal

## Sheet: Medical therapy (Microadenoma)
Preoperative medical therapy (Microadenoma)					Baseline （Before Surgery）						Follow up				1=Cure；0= Not cure
Number	ID	Gender	Age of onset	Age of diagnosis	Fasting GH	Nadir GH	IGF-1	IGF-1	Tumour volume	SSAs therapy duration	Last visit	Fasting GH	Nadir GH	IGF-1	Remission	Remission
		M=1;F=0	(y)	(y)	(ng/ml)	(ng/ml)	(ng/ml)	Normal range	（mm）	before surgery（m）	After surgery(m)	(ng/ml)	(ng/ml)	(ng/ml)	For GH	For IGF-1
1	1623130	1	40	41	11	7.73	823	101-267	<10	24m	36m	<0.05	<0.05	42	1	1
2	1620626	1	52	55	7	4.74	743	81-225	<10	6m	11m	6.5	0.584	255	1	0
3	1650329	1	50	60	11.3	6.6	1301	75-212	<10	7m	10m	1.2	0.91	722	1	0
4	1646981	0	47	57	10.6	15.3	508	81-225	<10	9m	29m	2.8	0.18	89	1	1
5	C899895	1	40	60	9.6	7.3	>ULN	81-225	<10	6m	6m	2.05	0.56	566	1	0
6	1633854	0	34	39	10.5	8	188	101-267	8*4*2	3m	20m	0.7	0.31	223	1	1
7	1829156	1	37	39	6.5	4.49	818	109-284	10*7	3m	5m	0.1	/	85	1	1
8	1597714	0	58	62	3.5	2.99	511	81-225	10	36m	3m	1.1	0.13	208	1	1
9	1582064	0	43	53	28.6	23.2	1076	81-255	8.5*9*7	18m	26m	0.4	/	166	1	1
10	C865125	1	27	37	24	11.9	>ULN	101-267	9*8	3m	48m	0.3	0.14	322	1	0
		M=1;F=0			/= Data missing										1=Cure；0= Not cure
					ULN= Upper limit of normal

## Sheet: Medical therapy(Macroadenoma) 
Preoperative medical therapy (Macroadenoma)					Baseline （Before Surgery）						Follow up				1=Cure；0= Not cure
Number	ID	Gender	Age of onset	Age of diagnosis	Fasting GH	Nadir GH	IGF-1	IGF-1	Tumour volume	SSAs therapy duration	Last visit	Fasting GH	Nadir GH	IGF-1	Remission	Remission
		M=1;F=0	(y)	(y)	(ng/ml)	(ng/ml)	(ng/ml)	Normal range	（mm）	before surgery（m）	After surgery(m)	(ng/ml)	(ng/ml)	(ng/ml)	For GH	For IGF-1
1	1623504	0	25	28	>ULN	/	>ULN	117-329	33	3m	4m	67.6	37	1174	0	0
2	W232104	1	44	48	22.9	16.7	400	94-252	21*25*18	3m	9m	3.1	>1	262	0	0
3	1748200	0	29	38	26.5	16.3	707	109-284	20*24*17	12m	15m	3.6	2.74	600	0	0
4	1784009	1	32	32	47.05	30.32	1220	115-307	37*40*31	6m	3m	2.2	1.46	720	0	0
5	2000925	0	19	22	117	75.6	933	116-358	34*26*17	3m	3m	26.6	16.8	868	0	0
6	1585816	0	34	36	66.1	51.7	>ULN	109-284	15*15*15	24m	20m	5.8	2.7	302	0	0
7	1575015	1	25	33	10.2	8.68	894	115-307	11*8	3m	13m	6.7	5.69	897	0	0
8	1672517	1	28	31	256	169	440	115-307	63*49*36	4m	6m	199	82.7	606	0	0
9	1786214	0	28	33	78.4	58.7	>ULN	115-307	27*17*14	4m	3m	3.9	3.12	690	0	0
10	2012731	0	17	25	17	179	>600	116-358	30*20*18	3m	3m	5.5	3.56	1200	0	0
11	1871433	1	24	34	18.29	>1	>ULN	109-284	17*15	3m	4m	3.6	3.26	/	1	/
12	1636418	0	24	27	23.9	16	1060	117-329	18	24m	23m	1.4	0.782	485	1	0
13	1784718	0	40	42	27.6	23.4	345	101-267	31*20*19	7m	6m	1.8	0.51	94	1	1
14	1543018	0	44	49	7.36	6.06	>ULN	94-252	23*22*18	4m	3m	1.3	>1	417	0	0
15	1838532	0	34	35	9.4	5.75	984	115-307	30*20*20	3m	3m	4.3	2.44	193	0	1
16	1662306	0	20	28	94.1	88.8	1171	117-329	19	3m	3m	72.6	72.6	1014	0	0
17	1613710	0	42	62	37.9	13.8	835	75-212	21*16	3m	8m	2.3	1.06	189	0	1
18	1782608	0	45	47	12.3	6.89	1062	94-252	25*16*15	3m	6m	1.2	0.484	494	1	0
19	1781708	1	24	24	17.8	13.4	1379	116-358	13*12*10	3m	6m	1.5	<1	385	1	0
20	1800802	0	19	19	13.8	8.38	980	141-483	15*15*10	3m	3m	10	0.195	439	1	1
21	1754599	1	30	40	10.7	4.51	802	109-284	23×28×31	3m	10m	2.3	1.18	/	1	/
22	1757587	1	24	34	136	94.3	1295	115-307	24×26×30	5m	12m	25.3	21	789	0	0
23	1701355	0	42	52	19.4	19.4	978	87-238	20.7*5.6*15	4m	6m	1.2	0.86	437	1	0
24	C867472	1	54	61	132	90	>ULN	69-200	15*10*10	7m	12m	0.6	0.58	184	1	1
25	W140569	1	34	39	6	>1	>ULN	101-267	8*12	3m	8m	0.1	0.15	183	1	1
26	C899830	1	32	35	22.2	17.6	>ULN	109-284	25*20*20	6m	15m	2.18	1.72	311	0	0
27	1791594	0	58	63	6.6	3.49	866	75-212	24*17*22	6m	20m	5.1	2.74	831	0	0
28	1644853	0	33	37	58.7	15.9	622	109-284	17*11*23	3m	36m	3.6	1.39	505	0	0
29	1614248	1	55	59	59.7	50	>ULN	81-225	25*23*23	3m	3m	3.4	>1	350	0	0
30	1742682	0	19	29	18.5	12.1	584	117-329	17*15*15	3m	3m	6.9	1.21	455	0	0
31	C887446	1	50	60	203.57	105.6	72.9	69-200	25*25*10	3m	3m	1	0.56	>ULN	1	0
32	1514357	1	28	35	14.8	7.5	>ULN	109-284	16*12*12	8m	30m	6.5	0.1	236	1	1
33	1790256	1	38	39	19.9	12.2	874	109-284	10.2*12.9	10m	6m	0.1	/	192	1	1
34	1811342	1	30	36	8.4	5.97	1207	109-284	13.4*4.9*12	4m	5m	0.4	/	333	1	0
35	1812044	0	48	53	4.8	3.94	519	101-267	15*20*15	7m	6m	0.4	/	156	1	1
36	1632645	0	28	29	13.6	6.11	865	115-307	11	36m	7m	1.6	0.1	282	1	1
37	1620997	1	20	28	5.7	4.9	619	115-307	23*35*36	29m	12m	0.3	0.14	129	1	1
38	1786214	0	29	34	78.4	58.7	>ULN	115-307	27*17*14	4m	10m	3.9	3.12	690	0	0
39	1619356	1	29	33	115	97.8	823	115-307	20*20*20	3m	36m	5.1	4.16	461	0	0
40	1616159	0	35	37	9.5	7.41	854	109-284	20*13*10	4m	18m	0.1	/	184	1	1
41	1779252	1	15	22	>400	/	>ULN	116-358	67*47*33	3m	6m	139	/	947	0	0
42	1742640	0	27	32	69.9	50.9	1285	115-307	22*21*15	8m	4m	8.1	3.52	609	0	0
43	1775852	1	30	35	53.6	54.1	834	115-307	14*15	3m	11m	0.9	/	395	1	0
44	1691576	1	49	54	10	8.98	910	87-238	13.2	11m	4m	0.4	0.23	315	1	0
45	1649355	0	42	45	15.3	9.52	527	101-267	27*17*13	8m	3m	3.1	0.515	253	1	1
46	1616971	1	27	37	28.7	29.2	1022	109-284	17*12*10	3m	7m	0.2	0.15	233	1	1
47	1716880	0	30	50	59.3	33.3	811	94-252	23*20*28	8m	8m	5.3	4.07	675	0	0
48	1735377	0	36	43	226	258	813	101-267	25*20*30	6m	4m	22.8	/	>ULN	0	0
49	1652490	0	31	32	19.4	13.1	1196	115-307	15	3m	32m	2.5	0.282	376	1	0
50	1709864	1	38	45	/	4.13	883	101-267	>10	5m	26m	0.9	/	413	1	0
51	1698388	0	21	26	89.5	53.2	755	117-329	20*43*25	3m	19m	1.3	0.22	230	1	1
52	C865469	0	56	56	6.1	4.06	367	81-225	20*12	3m	4m	1.8	0.349	173	1	1
53	1788740	0	22	25	19.8	16.7	826	117-329	18*25*15	3m	3m	6.1	0.807	317	1	1
54	1715655	1	29	36	37	29.5	804	109-284	>10	4m	26m	13.3	9.98	853	0	0
55	1802653	1	29	34	16.5	10.5	>ULN	115-307	33*20*18	3m	7m	0.1	<0.05	254	1	1
56	1692843	1	31	37	89.3	/	>1600	109-284	20*10*10	4m	30m	4.8	2.71	782	0	0
57	1780536	1	26	30	103	84	>ULN	117-329	>10	3m	3m	11.9	7.86	635	0	0
58	2003099	1	34	37	50	39	1121	109-284	26*22*31	3m	3m	20.3	17.5	801	0	0
59	1776799	1	17	19	31.5	21	1229	163-584	>10	3m	12m	0.9	/	473	1	1
60	1778542	0	70	71	5.7	4.62	619	64-188	13*15*11	3m	3m	3.2	0.17	122	1	1
61	1762995	1	29	34	9.9	5.16	867	115-307	15*14	4m	6m	0.2	0.2	258	1	1
62	1695458	1	53	53	18.9	12.3	679	101-267	24*9*6	13m	18m	0.3	0.174	245	1	1
63	1773285	0	49	54	8.5	6.33	801	87-238	15*13*8	3m	4m	0.2	0.077	282	1	0
64	1840984	0	30	32	11.1	6.79	574	115-307	12*10*4	3m	3m	4	0.355	259	1	1
65	1814173	1	15	20	16.6	16.4	1375	127-424	26*16	3m	3m	1.9	1.03	802	0	0
66	1592847	1	30	34	/	2.87	737	115-307	>10	36m	15m	0.1	<0.05	240	1	1
67	1718403	1	22	34	91	70	>ULN	115-307	15*11*12	3m	3m	6.7	3.7	347	0	0
68	C864510	1	31	33	20.9	5.2	>ULN	109-284	9*10*11	4m	48m	/	<1	<ULN	1	1
69	C895041	0	43	53	42.8	41	>ULN	87-238	35*25*21	3m	36m	/	<1	<ULN	1	1
70	1519643	0	54	57	10.8	>1	1337	81-225	7*10*11	6m	6m	/	>1	>ULN	0	0
71	C-0821024	0	40	50	10.6	4.6	>ULN	94-252	9*10*12	4m	24m	/	<1	>ULN	1	0
		M=1;F=0			/= Data missing										1=Cure；0= Not cure
					ULN= Upper limit of normal

## Sheet: Macroadenoma Knops 0
Preoperative medical therapy (Macroadenoma Knops 0)					Baseline （Before Surgery）							Follow up				1=Cure；0= Not cure
Number	ID	Gender	Age of onset	Age of diagnosis	Fasting GH	Nadir GH	IGF-1	IGF-1	Tumour volume	Knops grade	SSAs therapy duration	Last visit	Fasting GH	Nadir GH	IGF-1	Remission	Remission
		M=1;F=0	(y)	(y)	(ng/ml)	(ng/ml)	(ng/ml)	Normal range	（mm）		before surgery（m）	After surgery(m)	(ng/ml)	(ng/ml)	(ng/ml)	For GH	For IGF-1
1	W232104	1	44	48	22.9	16.7	400	94-252	21*25*18	0	3m	9m	3.1	>1	262	0	0
2	1575015	1	25	33	10.2	8.68	894	115-307	11*8	0	3m	13m	6.7	5.69	897	0	0
3	1636418	0	24	27	23.9	16	1060	117-329	18	0	24m	23m	1.4	0.782	485	1	0
4	1613710	0	42	62	37.9	13.8	835	75-212	21*16	0	3m	8m	2.3	1.06	189	0	1
5	1782608	0	45	47	12.3	6.89	1062	94-252	25*16*15	0	3m	6m	1.2	0.484	494	1	0
6	1781708	1	24	24	17.8	13.4	1379	116-358	13*12*10	0	3m	6m	1.5	<1	385	1	0
7	C867472	1	54	61	132	90	>ULN	69-200	15*10*10	0	7m	12m	0.6	0.58	184	1	1
8	C899830	1	32	35	22.2	17.6	>ULN	109-284	25*20*20	0	10m	15m	2.18	1.72	311	0	0
9	1790256	1	38	39	19.9	12.2	874	109-284	10.2*12.9	0	10m	6m	0.1	/	192	1	1
10	1811342	1	30	36	8.4	5.97	1207	109-284	13.4*4.9*12	0	4m	5m	0.4	/	333	1	0
11	1616159	0	35	37	9.5	7.41	854	109-284	20*13*10	0	8m	18m	0.1	/	184	1	1
12	1775852	1	30	35	53.6	54.1	834	115-307	14*15	0	3m	11m	0.9	/	395	1	0
13	1709864	1	38	45	/	4.13	883	101-267	>10	0	5m	26m	0.9	/	413	1	0
14	1715655	1	29	36	37	29.5	804	109-284	>10	0	4m	26m	13.3	9.98	853	0	0
15	1776799	1	17	19	31.5	21	1229	163-584	>10	0	3m	12m	0.9	/	473	1	1
16	1762995	1	29	34	9.9	5.16	867	115-307	15*14	0	4m	6m	0.2	0.2	258	1	1
17	1695458	1	53	53	18.9	12.3	679	101-267	24*9*6	0	13m	18m	0.3	0.174	245	1	1
18	1773285	0	49	54	8.5	6.33	801	87-238	15*13*8	0	3m	4m	0.2	0.077	282	1	0
19	1840984	0	30	32	11.1	6.79	574	115-307	12*10*4	0	3m	3m	4	0.355	259	1	1
20	1519643	0	54	57	10.8	>1	1337	81-225	7*10*11	0	6m	6m	/	>1	>ULN	0	0
21	C-0821024	0	40	50	10.6	4.6	>ULN	94-252	9*10*12	0	4m	24m	/	<1	>ULN	1	0
		M=1;F=0			/= Data missing											1=Cure；0= Not cure
					ULN= Upper limit of normal

## Sheet: Macroadenoma Knops 1-3
Preoperative medical therapy (Macroadenoma Knops 1-3)					Baseline （Before Surgery）							Follow up				1=Cure；0= Not cure
Number	ID	Gender	Age of onset	Age of diagnosis	Fasting GH	Nadir GH	IGF-1	IGF-1	Tumour volume	Knops grade	SSAs therapy duration	Last visit	Fasting GH	Nadir GH	IGF-1	Remission	Remission
		M=1;F=0	(y)	(y)	(ng/ml)	(ng/ml)	(ng/ml)	Normal range	（mm）		before surgery（m）	After surgery(m)	(ng/ml)	(ng/ml)	(ng/ml)	For GH	For IGF-1
1	1623504	0	25	28	>ULN	/	>ULN	117-329	33	3	3m	4m	67.6	37	1174	0	0
2	1748200	0	29	38	26.5	16.3	707	109-284	20*24*17	2	12m	15m	3.6	2.74	600	0	0
3	1585816	0	34	36	66.1	51.7	>ULN	109-284	15*15*15	3	24m	20m	5.8	2.7	302	0	0
4	2012731	0	17	25	17	179	>600	116-358	30*20*18	2	3m	3m	5.5	3.56	1200	0	0
5	1871433	1	24	34	18.29	>1	>ULN	109-284	17*15	2	3m	4m	3.6	3.26	/	1	/
6	1543018	0	44	49	7.36	6.06	>ULN	94-252	23*22*18	2	4m	3m	1.3	>1	417	0	0
7	1662306	0	20	28	94.1	88.8	1171	117-329	19	3	3m	3m	72.6	72.6	1014	0	0
8	1800802	0	19	19	13.8	8.38	980	141-483	15*15*10	3	3m	3m	10	0.195	439	1	1
9	1754599	1	30	40	10.7	4.51	802	109-284	23×28×31	1	3m	10m	2.3	1.18	/	1	/
10	1757587	1	24	34	136	94.3	1295	115-307	24×26×30	3	5m	12m	25.3	21	789	0	0
11	1701355	0	42	52	19.4	19.4	978	87-238	20.7*5.6*15	2	4m	6m	1.2	0.86	437	1	0
12	W140569	1	34	39	6	>1	>ULN	101-267	8*12	2	3m	8m	0.1	0.15	183	1	1
13	1791594	0	58	63	6.6	3.49	866	75-212	24*17*22	2	6m	20m	5.1	2.74	831	0	0
14	1644853	0	33	37	58.7	15.9	622	109-284	17*11*23	2	3m	36m	3.6	1.39	505	0	0
15	1614248	1	55	59	59.7	50	>ULN	81-225	25*23*23	2	3m	3m	3.4	>1	350	0	0
16	1742682	0	19	29	18.5	12.1	584	117-329	17*15*15	2	3m	3m	6.9	1.21	455	0	0
17	C887446	1	50	60	203.57	105.6	72.9	69-200	25*25*10	3	3m	3m	1	0.56	>ULN	1	0
18	1514357	1	28	35	14.8	7.5	>ULN	109-284	16*12*12	3	8m	30m	6.5	0.1	236	1	1
19	1812044	0	48	53	4.8	3.94	519	101-267	15*20*15	3	7m	6m	0.4	/	156	1	1
20	1632645	0	28	29	13.6	6.11	865	115-307	11	3	36m	7m	1.6	0.1	282	1	1
21	1620997	1	20	28	5.7	4.9	619	115-307	23*35*36	3	29m	12m	0.3	0.14	129	1	1
22	1786214	0	29	34	78.4	58.7	>ULN	115-307	27*17*14	1	4m	10m	3.9	3.12	690	0	0
23	1742640	0	27	32	69.9	50.9	1285	115-307	22*21*15	2	8m	4m	8.1	3.52	609	0	0
24	1691576	1	49	54	10	8.98	910	87-238	13.2	2	11m	4m	0.4	0.23	315	1	0
25	1649355	0	42	45	15.3	9.52	527	101-267	27*17*13	2	8m	3m	3.1	0.515	253	1	1
26	1616971	1	27	37	28.7	29.2	1022	109-284	17*12*10	2	3m	7m	0.2	0.15	233	1	1
27	1716880	0	30	50	59.3	33.3	811	94-252	23*20*28	3	8m	8m	5.3	4.07	675	0	0
28	1735377	0	36	43	226	258	813	101-267	25*20*30	3	6m	4m	22.8	/	>ULN	0	0
29	1652490	0	31	32	19.4	13.1	1196	115-307	15	2	3m	32m	2.5	0.282	376	1	0
30	1698388	0	21	26	89.5	53.2	755	117-329	20*43*25	2	3m	19m	1.3	0.22	230	1	1
31	C865469	0	56	56	6.1	4.06	367	81-225	20*12	1	3m	4m	1.8	0.349	173	1	1
32	1788740	0	22	25	19.8	16.7	826	117-329	18*25*15	2	3m	3m	6.1	0.807	317	1	1
33	1802653	1	29	34	16.5	10.5	>ULN	115-307	33*20*18	1	3m	7m	0.1	<0.05	254	1	1
34	2003099	1	34	37	50	39	1121	109-284	26*22*31	2	3m	3m	20.3	17.5	801	0	0
35	1778542	0	70	71	5.7	4.62	619	64-188	13*15*11	2	3m	3m	3.2	0.17	122	1	1
36	1592847	1	30	34	/	2.87	737	115-307	>10	3	36m	6m	0.1	<0.05	240	1	1
37	1718403	1	22	34	91	70	>ULN	115-307	15*11*12	3	3m	3m	6.7	3.7	347	0	0
38	C864510	1	31	33	20.9	5.2	>ULN	109-284	9*10*11	1	4m	48m	/	<1	<ULN	1	1
39	C895041	0	43	53	42.8	41	>ULN	87-238	35*25*21	1	3m	36m	/	<1	<ULN	1	1
		M=1;F=0			/= Data missing											1=Cure；0= Not cure
					ULN= Upper limit of normal

## Sheet: Macroadenoma Knops 4
Preoperative medical therapy (Macroadenoma Knops 4)					Baseline （Before Surgery）							Follow up				1=Cure；0= Not cure
Number	ID	Gender	Age of onset	Age of diagnosis	Fasting GH	Nadir GH	IGF-1	IGF-1	Tumour volume	Knops grade	SSAs therapy duration	Last visit	Fasting GH	Nadir GH	IGF-1	Remission	Remission
		M=1;F=0	(y)	(y)	(ng/ml)	(ng/ml)	(ng/ml)	Normal range	（mm）		before surgery（m）	After surgery(m)	(ng/ml)	(ng/ml)	(ng/ml)	For GH	For IGF-1
1	1784009	1	32	32	47.05	30.32	1220	115-307	37*40*31	4	6m	3m	2.2	1.46	720	0	0
2	2000925	0	19	22	117	75.6	933	116-358	34*26*17	4	3m	3m	26.6	16.8	868	0	0
3	1672517	1	28	31	256	169	440	115-307	63*49*36	4	4m	6m	199	82.7	606	0	0
4	1784718	0	40	42	27.6	23.4	345	101-267	31*20*19	4	7m	6m	1.8	0.51	94	1	1
5	1619356	1	29	33	115	97.8	823	115-307	20*20*20	4	3m	36m	5.1	4.16	461	0	0
6	1779252	1	15	22	>400	/	>ULN	116-358	67*47*33	4	3m	6m	139	/	947	0	0
7	1814173	1	15	20	16.6	16.4	1375	127-424	26*16	4	3m	3m	1.9	1.03	802	0	0
		M=1;F=0			/= Data missing											1=Cure；0= Not cure
					ULN= Upper limit of normal

## Sheet: Macroadenoma SSA≤6m
Preoperative medical therapy (Macroadenoma SSA≤6m)					Baseline （Before Surgery）							Follow up				1=Cure；0= Not cure
Number	ID	Gender	Age of onset	Age of diagnosis	Fasting GH	Nadir GH	IGF-1	IGF-1	Tumour volume	Knops grade	SSAs therapy duration	Last visit	Fasting GH	Nadir GH	IGF-1	Remission	Remission
		M=1;F=0	(y)	(y)	(ng/ml)	(ng/ml)	(ng/ml)	Normal range	（mm）		before surgery（m）	After surgery(m)	(ng/ml)	(ng/ml)	(ng/ml)	For GH	For IGF-1
1	W232104	1	44	48	22.9	16.7	400	94-252	21*25*18	0	3m	9m	3.1	>1	262	0	0
2	1575015	1	25	33	10.2	8.68	894	115-307	11*8	0	3m	13m	6.7	5.69	897	0	0
3	1613710	0	42	62	37.9	13.8	835	75-212	21*16	0	3m	8m	2.3	1.06	189	0	1
4	1782608	0	45	47	12.3	6.89	1062	94-252	25*16*15	0	3m	6m	1.2	0.484	494	1	0
5	1781708	1	24	24	17.8	13.4	1379	116-358	13*12*10	0	3m	6m	1.5	<1	385	1	0
6	1811342	1	30	36	8.4	5.97	1207	109-284	13.4*4.9*12	0	4m	5m	0.4	/	333	1	0
7	1775852	1	30	35	53.6	54.1	834	115-307	14*15	0	3m	11m	0.9	/	395	1	0
8	1709864	1	38	45	/	4.13	883	101-267	>10	0	5m	26m	0.9	/	413	1	0
9	1715655	1	29	36	37	29.5	804	109-284	>10	0	4m	26m	13.3	9.98	853	0	0
10	1776799	1	17	19	31.5	21	1229	163-584	>10	0	3m	12m	0.9	/	473	1	1
11	1762995	1	29	34	9.9	5.16	867	115-307	15*14	0	4m	6m	0.2	0.2	258	1	1
12	1773285	0	49	54	8.5	6.33	801	87-238	15*13*8	0	3m	4m	0.2	0.077	282	1	0
13	1840984	0	30	32	11.1	6.79	574	115-307	12*10*4	0	3m	3m	4	0.355	259	1	1
14	1519643	0	54	57	10.8	>1	1337	81-225	7*10*11	0	6m	6m	/	>1	>ULN	0	0
15	C-0821024	0	40	50	10.6	4.6	>ULN	94-252	9*10*12	0	4m	24m	/	<1	>ULN	1	0
16	1623504	0	25	28	>ULN	/	>ULN	117-329	33	3	3m	4m	67.6	37	1174	0	0
17	2012731	0	17	25	17	179	>600	116-358	30*20*18	2	3m	3m	5.5	3.56	1200	0	0
18	1871433	1	24	34	18.29	>1	>ULN	109-284	17*15	2	3m	4m	3.6	3.26	/	1	/
19	1543018	0	44	49	7.36	6.06	>ULN	94-252	23*22*18	2	4m	3m	1.3	>1	417	0	0
20	1662306	0	20	28	94.1	88.8	1171	117-329	19	3	3m	3m	72.6	72.6	1014	0	0
21	1800802	0	19	19	13.8	8.38	980	141-483	15*15*10	3	3m	3m	10	0.195	439	1	1
22	1754599	1	30	40	10.7	4.51	802	109-284	23×28×31	1	3m	10m	2.3	1.18	/	1	/
23	1757587	1	24	34	136	94.3	1295	115-307	24×26×30	3	5m	12m	25.3	21	789	0	0
24	1701355	0	42	52	19.4	19.4	978	87-238	20.7*5.6*15	2	4m	6m	1.2	0.86	437	1	0
25	W140569	1	34	39	6	>1	>ULN	101-267	8*12	2	3m	8m	0.1	0.15	183	1	1
26	1791594	0	58	63	6.6	3.49	866	75-212	24*17*22	2	6m	20m	5.1	2.74	831	0	0
27	1644853	0	33	37	58.7	15.9	622	109-284	17*11*23	2	3m	36m	3.6	1.39	505	0	0
28	1614248	1	55	59	59.7	50	>ULN	81-225	25*23*23	2	3m	3m	3.4	>1	350	0	0
29	1742682	0	19	29	18.5	12.1	584	117-329	17*15*15	2	3m	3m	6.9	1.21	455	0	0
30	C887446	1	50	60	203.57	105.6	72.9	69-200	25*25*10	3	3m	3m	1	0.56	>ULN	1	0
31	1786214	0	29	34	78.4	58.7	>ULN	115-307	27*17*14	1	4m	10m	3.9	3.12	690	0	0
32	1616971	1	27	37	28.7	29.2	1022	109-284	17*12*10	2	3m	7m	0.2	0.15	233	1	1
33	1735377	0	36	43	226	258	813	101-267	25*20*30	3	6m	4m	22.8	/	>ULN	0	0
34	1652490	0	31	32	19.4	13.1	1196	115-307	15	2	3m	32m	2.5	0.282	376	1	0
35	1698388	0	21	26	89.5	53.2	755	117-329	20*43*25	2	3m	19m	1.3	0.22	230	1	1
36	C865469	0	56	56	6.1	4.06	367	81-225	20*12	1	3m	4m	1.8	0.349	173	1	1
37	1788740	0	22	25	19.8	16.7	826	117-329	18*25*15	2	3m	3m	6.1	0.807	317	1	1
38	1802653	1	29	34	16.5	10.5	>ULN	115-307	33*20*18	1	3m	7m	0.1	<0.05	254	1	1
39	2003099	1	34	37	50	39	1121	109-284	26*22*31	2	3m	3m	20.3	17.5	801	0	0
40	1778542	0	70	71	5.7	4.62	619	64-188	13*15*11	2	3m	3m	3.2	0.17	122	1	1
41	1718403	1	22	34	91	70	>ULN	115-307	15*11*12	3	3m	3m	6.7	3.7	347	0	0
42	C864510	1	31	33	20.9	5.2	>ULN	109-284	9*10*11	1	4m	48m	/	<1	<ULN	1	1
43	C895041	0	43	53	42.8	41	>ULN	87-238	35*25*21	1	3m	36m	/	<1	<ULN	1	1
44	1784009	1	32	32	47.05	30.32	1220	115-307	37*40*31	4	6m	3m	2.2	1.46	720	0	0
45	2000925	0	19	22	117	75.6	933	116-358	34*26*17	4	3m	3m	26.6	16.8	868	0	0
46	1672517	1	28	31	256	169	440	115-307	63*49*36	4	4m	6m	199	82.7	606	0	0
47	1619356	1	29	33	115	97.8	823	115-307	20*20*20	4	3m	36m	5.1	4.16	461	0	0
48	1779252	1	15	22	>400	/	>ULN	116-358	67*47*33	4	3m	6m	139	/	947	0	0
49	1814173	1	15	20	16.6	16.4	1375	127-424	26*16	4	3m	3m	1.9	1.03	802	0	0
		M=1;F=0			/= Data missing											1=Cure；0= Not cure
					ULN= Upper limit of normal

## Sheet: Macroadenoma SSA>6m
Preoperative medical therapy (Macroadenoma SSA>6m)					Baseline （Before Surgery）							Follow up				1=Cure；0= Not cure
Number	ID	Gender	Age of onset	Age of diagnosis	Fasting GH	Nadir GH	IGF-1	IGF-1	Tumour volume	Knops grade	SSAs therapy duration	Last visit	Fasting GH	Nadir GH	IGF-1	Remission	Remission
		M=1;F=0	(y)	(y)	(ng/ml)	(ng/ml)	(ng/ml)	Normal range	（mm）		before surgery（m）	After surgery(m)	(ng/ml)	(ng/ml)	(ng/ml)	For GH	For IGF-1
1	1636418	0	24	27	23.9	16	1060	117-329	18	0	24m	23m	1.4	0.782	485	1	0
2	C867472	1	54	61	132	90	>ULN	69-200	15*10*10	0	7m	12m	0.6	0.58	184	1	1
3	1790256	1	38	39	19.9	12.2	874	109-284	10.2*12.9	0	10m	6m	0.1	/	192	1	1
4	1695458	1	53	53	18.9	12.3	679	101-267	24*9*6	0	13m	18m	0.3	0.174	245	1	1
5	C899830	1	32	35	22.2	17.6	>ULN	109-284	25*20*20	0	10m	15m	2.18	1.72	311	0	0
6	1616159	0	35	37	9.5	7.41	854	109-284	20*13*10	0	8m	18m	0.1	/	184	1	1
7	1748200	0	29	38	26.5	16.3	707	109-284	20*24*17	2	12m	15m	3.6	2.74	600	0	0
8	1585816	0	34	36	66.1	51.7	>ULN	109-284	15*15*15	3	24m	20m	5.8	2.7	302	0	0
9	1514357	1	28	35	14.8	7.5	>ULN	109-284	16*12*12	3	8m	30m	6.5	0.1	236	1	1
10	1812044	0	48	53	4.8	3.94	519	101-267	15*20*15	3	7m	6m	0.4	/	156	1	1
11	1632645	0	28	29	13.6	6.11	865	115-307	11	3	36m	7m	1.6	0.1	282	1	1
12	1620997	1	20	28	5.7	4.9	619	115-307	23*35*36	3	29m	12m	0.3	0.14	129	1	1
13	1742640	0	27	32	69.9	50.9	1285	115-307	22*21*15	2	8m	4m	8.1	3.52	609	0	0
14	1691576	1	49	54	10	8.98	910	87-238	13.2	2	11m	4m	0.4	0.23	315	1	0
15	1649355	0	42	45	15.3	9.52	527	101-267	27*17*13	2	8m	3m	3.1	0.515	253	1	1
16	1716880	0	30	50	59.3	33.3	811	94-252	23*20*28	3	8m	8m	5.3	4.07	675	0	0
17	1592847	1	30	34	/	2.87	737	115-307	>10	3	36m	6m	0.1	<0.05	240	1	1
18	1784718	0	40	42	27.6	23.4	345	101-267	31*20*19	4	7m	6m	1.8	0.51	94	1	1
		M=1;F=0			/= Data missing											1=Cure；0= Not cure
					ULN= Upper limit of normal
