# Supplementary material for: Prolonged preoperative treatment of acromegaly with Somatostatin analogs may improve surgical outcome in patients with invasive pituitary macroadenoma (Knosp grades 1–3): a retrospective cohort study conducted at a single center
Source: BMC Endocr Disord. 2017 Sep 6;17:55. doi: 10.1186/s12902-017-0205-3 (PMC5585918; doi:10.1186/s12902-017-0205-3)
Supplement: Supplementary file 2 — Primary surgery data (XLSX 327 kb) [file 12902_2017_205_MOESM2_ESM.xlsx]

## Sheet: Primary surgery（Total patients）
Primary surgery：Total patients					Baseline （Before Surgery）					Follow up				1=Cure；0= Not cure
Number	ID	Gender	Age of onset	Age of diagnosis	Fasting GH	Nadir GH	IGF-1	IGF-1	Tumour volume	Last visit	Fasting GH	Nadir GH	IGF-1	Remission	Remission
		M=1;F=0	(y)	(y)	(ng/ml)	(ng/ml)	(ng/ml)	Normal range	（mm）	After surgery(m)	(ng/ml)	(ng/ml)	(ng/ml)	For GH	For IGF-1
1	1654904	0	51	61	8.8	9.3	615	75-212	8*6*9	24m	1.8	<1	122	1	1
2	2004925	0	59	65	5	3.93	865	75-212	10*10*5	3m	1.9	0.715	240	1	0
3	2014907	1	46	46	2.9	1.25	657	94-252	5*5*5	3m	0.2	<0.05	186	1	1
4	2004714	0	45	55	4.5	2.87	>ULN	87-238	9*5	3m	2.6	0.17	224	1	1
5	1808952	0	51	61	10.8	5.21	1257	75-212	8*7	4m	0.4	0.165	137	1	1
6	1644146	1	47	58	10.9	>1	>ULN	81-225	5	7m	0.7	0.06	349	1	0
7	C794657	0	28	28	18.2	11	>ULN	109-284	8*8	15m	3.9	2.3	317	0	0
8	1736659	0	40	41	24.9	>1	807	101-267	8*6	3m	3.3	3.05	543	0	0
9	C715869	0	31	34	9.2	5.24	648	115-307	8*7*7	18m	1.4	<0.05	237	1	1
10	1601359	0	48	53	83.1	22.7	626	81-225	9.9*9.1	4m	3.1	1.18	411	0	0
11	W191458	0	57	57	5.2	3.87	325	81-225	10*10*6	21m	0.3	/	261	1	0
12	1722787	0	45	48	5.4	5	>ULN	94-252	10*9*10	32m	3	>1	583	0	0
13	1727084	1	28	38	2.4	1.78	584	109-284	10*8*8	8m	4.9	2.9	290	0	0
14	1609783	0	38	45	9.9	8.89	635	101-267	8*3	44m	1.2	<1	140	1	1
15	1800763	1	39	39	4.7	2.97	1110	109-284	4.6*6.7	4m	0.9	0.329	407	1	0
16	1773461	0	21	23	5.795	>1	>ULN	116-358	10*10*7	3m	3.3	1.35	536	0	0
17	1647759	1	33	33	31.13	>1	>ULN	115-307	10	8m	4	0.07	/	1	/
18	2017890	0	52	52	5.3	7.2	658	87-238	9*9*8	3m	0.2	0.098	216	1	1
19	1612486	1	41	43	7.1	>1	>ULN	101-267	8	13m	0.5	0.3	361	1	0
20	1727984	0	34	39	64	37.6	1293	109-284	5*3*2	3m	4.3	3.19	732	0	0
21	C403697	1	42	48	9.8	7.6	443	94-252	6	3m	0.3	0.18	192	1	1
22	W233164	0	37	37	27.8	27.8	1089	101-267	10	4m	1.1	1.1	296	0	0
23	W206667	1	51	61	>ULN	/	>ULN	75-212	4*4	3m	4.1	3.71	611	0	0
24	1608905	0	37	38	10.2	>1	>ULN	109-284	10*10*5	25m	3.9	1.55	245	0	1
25	1727510	0	46	54	3.1	2.17	495	87-238	9*6*5	6m	1.5	<1	385	1	0
26	W199916	1	46	56	6.1	4.03	>ULN	81-225	8*6*5	3m	9.7	0.93	429	1	0
27	C704016	0	45	47	>ULN	/	>ULN	94-252	10	7m	0.2	0.15	222	1	1
28	1519905	1	35	35	11.9	10.2	967	101-267	9	12m	1.1	<1	417	1	0
29	W215505	0	48	58	31.6	22.9	834	81-225	9*5	3m	17.9	10.7	997	0	0
30	W204500	1	24	29	>ULN	/	>ULN	117-329	20*22*15	12m	3.09	1.28	362	0	0
31	W116700	0	57	62	3.3	2.82	746	75-212	23*20*21	14m	0.9	0.151	120	1	1
32	1847200	1	34	41	8.2	5.56	>ULN	101-312	17*15*20	4m	0.3	/	312	1	1
33	1837711	1	20	23	>40	/	>ULN	116-358	>10	7m	109	71.7	1186	0	0
34	1651711	0	19	22	>100	/	>ULN	116-358	38*32*30	10m	39.3	24.8	536	0	0
35	1774009	1	24	29	32.6	23.6	862	117-329	20*25*28	3m	19	12.4	780	0	0
36	1576422	0	24	27	55.6	/	600	17-329	35*23*20	3m	1.4	<1	151	1	1
37	2018221	1	25	45	9.1	5.86	683	101-267	>10	3m	2.7	0.183	240	1	1
38	1737221	1	47	48	9.8	6.38	705	94-252	10.7*7.7	5m	0.3	/	239	1	1
39	1828920	0	30	50	6.8	5.04	>ULN	87-238	15*12*10	3m	0.7	0.486	613	1	0
40	1578220	0	28	30	25.6	16	684	117-329	14*13*10	3m	<0.05	<0.05	84	1	1
41	1670920	0	31	33	32.4	20.9	1067	115-307	31*24*17	28m	12.9	6.96	489	0	0
42	2021025	1	31	33	228	142	1302	115-307	22*21*25	3m	5.1	3.38	1013	0	0
43	1661334	0	47	62	146	134	575	75-212	25*20*20	4m	12.9	11.2	>ULN	0	0
44	1742809	0	61	61	6.2	/	538	75-212	14*8	4m	2.6	0.49	184	1	1
45	1647207	1	20	20	>ULN	/	>ULN	127-424	15*13*18	6m	5.4	>1	395	0	0
46	1666207	1	49	59	92.2	60.8	1250	81-225	17*18	3m	26.9	18.7	875	0	0
47	1734707	1	52	53	23.5	17.8	1089	87-238	30*31*20	3m	2.2	1.58	411	0	0
48	1778610	0	37	39	8.4	3.86	470	109-284	17*17*15	3m	2.6	0.512	455	1	0
49	2002912	1	40	41	11.5	6.89	1237	101-267	13*10	3m	4.1	2.16	964	0	0
50	1739012	0	34	39	13.6	/	919	129-284	17*15*17	7m	0.4	0.135	143	1	1
51	1729712	0	42	45	>ULN	/	>ULN	101-267	20*11*19	13m	1.5	0.664	506	1	0
52	W186013	1	39	39	>ULN	/	>ULN	109-284	18*10*15	3m	0.2	0.1	150	1	1
53	2001616	0	43	45	4.2	4.21	1097	101-267	11*8*9	4m	5.2	<0.05	366	1	0
54	1604216	0	42	52	13.5	/	714	87-238	15*15*6	3m	1.6	<1	225	1	1
55	1781316	1	30	30	29.4	16.3	1464	117-329	17*14*12	3m	1.5	<0.05	422	1	0
56	W173115	1	43	53	18.6	12.7	605	87-238	12	36m	9.6	5.02	425	0	0
57	W202615	1	24	39	>ULN	/	>ULN	109-284	19*13*15	19m	0.1	0.1	207	1	1
58	1731915	0	37	44	6.1	4.3	410	101-267	18*23*15	11m	3.9	0.21	173	1	1
59	1810019	0	57	67	7.1	3.76	823	69-200	10.2*5.6*9.6	3m	1.7	1.34	316	0	0
60	W211215	1	34	42	82.7	/	>ULN	101-267	14*13*13	14m	2.4	1.58	227	0	1
61	W150715	0	15	18	>33	/	>ULN	116-358	>20	8m	12.3	>1	907	0	0
62	1795614	0	31	46	6.9	5.63	1503	94-252	37*29*31	4m	0.5	0.369	>ULN	1	0
63	1776213	0	33	35	23.8	16.5	>ULN	109-284	20*20*15	3m	0.7	0.289	199	1	1
64	1642519	0	29	31	16.6	/	702	115-307	10.3*9.7	3m	1.8	0.56	242	1	1
65	2010023	0	28	41	59.7	57.6	1227	101-267	14.5*16*7	5m	6.5	5.93	742	0	0
66	1716223	1	35	45	241	124	853	101-267	25*20*15	6m	0.7	0.19	206	1	1
67	1613023	1	40	42	26	17.1	1111	101-267	18*15	3m	0.2	/	154	1	1
68	1752991	0	38	41	187	111	829	101-267	16*20*19	16m	6.7	0.14	263	1	1
69	1821431	0	26	28	>36.3	/	>ULN	117-329	25*18*16	10m	6.2	5.19	460	0	0
70	1655729	1	17	19	19.2	17	1359	163-584	18*13	4m	13.7	10.8	1289	0	0
71	1585429	1	25	35	30	/	>ULN	115-307	21*19*15	5m	13.7	10.8	1289	0	0
72	1830029	1	53	54	30.8	18.5	1178	87-228	18*14	3m	1.8	0.14	389	1	0
73	C885318	0	24	27	44.56	/	>ULN	117-329	20*20*15	52m	11.1	5.7	856	0	0
74	1728617	1	53	55	3.3	2.87	561	87-238	>10	3m	1.5	1.02	335	0	0
75	2018017	1	42	52	12.2	10.1	>ULN	87-238	19*18*15	3m	0.5	0.357	264	1	0
76	1601228	0	48	58	3.5	5.6	486	81-225	15*10*7	5m	1.26	0.9	/	1	/
77	1726427	0	50	55	8.1	7.98	733	87-238	20*17*14	6m	1.4	0.78	176	1	1
78	W214432	1	31	41	>400	>400	1146	101-267	>10	3m	147	138	1193	0	0
79	W183730	1	19	29	188	/	949	115-307	20*15	20m	3.2	2	982	0	0
80	C699927	0	62	62	7.8	/	>ULN	75-212	13*10*7	3m	7.2	2.52	618	0	0
81	1762227	1	44	49	64.1	39.7	1284	94-252	20*20*18	23m	1.5	1.38	486	0	0
82	1726427	0	50	55	8.1	7.98	733	87-238	20*17*14	6m	1.4	0.78	176	1	1
83	1770241	1	23	24	197	171	1122	116-358	32*17*23	10m	2.3	1.45	329	0	0
84	1505235	0	16	18	>50	/	>ULN	117-329	>40	14m	8.2	5.3	510	0	0
85	W233739	1	19	29	13.5	9.92	1192	117-329	>10	5m	10.6	9.86	518	0	0
86	1686771	0	43	53	6.5	9.61	647	87-238	11*8	17m	0.3	0.28	144	1	1
87	1734472	0	44	49	31.6	20.1	981	94-252	20*13*10	3m	2.1	0.082	/	1	/
88	1605974	0	42	52	13.9	12.4	975	87-238	13	48m	2	0.14	306	1	0
89	1659068	0	38	40	104	104	781	109-284	15*15*4	12m	4.4	>1	420	0	0
90	1579169	0	21	24	>ULN	/	>ULN	116-358	20*16*16	12m	2.6	1.05	417	0	0
91	1643571	0	28	32	>400	355	1033	115-307	38*30*25	3m	86.9	35.5	956	0	0
92	1780172	0	54	59	14.3	13.2	965	81-225	15*7*11	3m	1.4	0.515	214	1	1
93	1777173	0	28	34	65.6	36.1	861	115-307	26*20*12	11m	7.5	4.51	522	0	0
94	1779171	0	25	27	19.86	/	>ULN	117-329	22*21*12	4m	11.7	7.41	676	0	0
95	1725471	0	45	50	63	23.9	1050	94-252	35*25*20	3m	6.8	4.14	858	0	0
96	1720473	1	32	42	11.7	7.43	938	101-267	13*12*10	9m	0.1	0.09	259	1	1
97	1787768	0	46	50	3.4	/	404	87-238	16*14*12	13m	0.7	0.264	185	1	1
98	1593269	1	15	19	33.7	34.7	868	141-483	14*9	11m	1	0.21	125	1	1
99	1658366	0	42	45	246	195	603	101-267	36*20*19	3m	65.5	43	467	0	0
100	W195156	0	48	49	12.9	/	>ULN	87-238	14*9*9	8m	0.6	0.26	141	1	1
101	1730264	1	30	35	87.3	55.1	1344	115-307	15*14*12	21m	2.4	<1	213	1	1
102	1730264	0	46	50	26.9	17.2	1014	94-252	16*16*12	3m	11.9	8.79	1278	0	0
103	1652856	1	17	27	>400	242	>ULN	117-329	45*53*37	6m	8.7	6.58	1029	0	0
104	W213575	1	20	30	180	106	1520	117-329	16*12*8	3m	3.2	2.11	448	0	0
105	2016875	0	39	40	5.9	3.66	371	109-284	10*23*17	3m	1.6	0.693	224	1	1
106	1723286	1	33	43	>40	/	>ULN	101-267	16*16	14m	8.2	6.29	780	0	0
107	2017685	1	34	40	7.2	4.28	759	109-284	18*20*12	3m	1.9	0.783	318	1	0
108	2010585	0	46	56	30.5	20.2	964	81-225	20*15*10	8m	4.9	2.9	290	0	0
109	W203137	1	18	20	>ULN	/	>ULN	127-424	20*20*18	24m	1.2	0.752	503	1	0
110	W216442	1	17	27	56.7	33.8	>ULN	117-329	15*15*11	11m	1.8	0.782	521	1	0
111	1656644	1	37	39	>ULN	/	>ULN	109-284	15*14	3m	1.4	0.97	491	1	0
112	140448	1	28	38	39.5	39.5	1069	109-284	>10	4m	0.2	0.12	329	1	0
113	1575939	0	54	57	>ULN	/	>ULN	81-225	>10	40m	0.7	0.17	155	1	1
114	W0203943	1	37	38	>ULN	/	>ULN	109-284	11*5*5	3m	0.6	0.43	520	1	0
115	1575245	1	44	45	81.8	/	880	101-267	32*20*24	7m	1.1	0.78	365	1	0
116	2003652	0	41	51	5	4.35	585	87-238	40*30*26	7m	0.6	/	/	1	/
117	1844154	1	26	36	6.3	5.33	1078	109-284	>10	3m	0.7	0.65	419	1	0
118	1778153	0	43	47	36.2	31.3	809	94-252	14.6*17.6*10	11m	0.6	0.212	250	1	1
119	1730154	1	44	49	28.6	23.2	745	94-252	13*13	3m	0.4	0.22	287	1	0
120	1854542	1	34	39	11	/	764	109-284	27*18*15	3m	1.4	0.584	260	1	1
121	1799748	0	18	22	60.3	31.8	1051	116-358	35*30*25	5m	1.5	0.697	262	1	1
122	2011743	1	36	37	9.3	/	1445	109-284	12*11*7	3m	0.5	0.274	435	1	0
123	W020352	1	29	36	>ULN	/	>ULN	109-284	15*8*5	13m	0.2	<0.05	274	1	1
124	1787951	0	38	42	68.5	60.9	930	101-267	10.7*7*7	8m	19	18	902	0	0
125	W0210955	0	48	50	31.7	24	856	94-252	>10	6m	3.9	2.28	/	0	/
126	1602354	1	39	49	>ULN	/	>ULN	87-238	11*10*7	53m	1.9	1.39	834	0	0
127	W182046	1	44	50	>ULN	/	439	87-238	18*15*10	40m	0.6	0.294	297	1	0
128	1727363	1	26	30	>ULN	/	>ULN	117-329	12*7*5	3m	1.1	0.74	504	1	0
129	1650963	1	34	54	>ULN	/	>ULN	87-238	27*25*24	21m	0.9	0.587	/	1	/
130	1852262	1	29	35	27	18	>ULN	115-307	>10	3m	9	0.229	395	1	0
131	W198472	0	20	22	>ULN	/	>ULN	116-358	50*45*20	3m	4	2.36	630	0	0
132	1780573	0	33	36	11	4.38	>ULN	109-284	13*10*8	9m	0.2	0.164	352	1	0
133	1828961	0	46	56	5.26	/	>ULN	81-225	15*12*11	6m	0.5	0.173	230	1	0
134	2015765	1	36	39	13	/	1337	109-284	15*14*8.5	6m	<0.05	<0.05	277	1	1
135	2016056	0	54	59	110	57.1	765	81-225	36*12	5m	7.6	5.14	553	0	0
136	2016159	1	34	42	17.4	11.2	1111	101-267	13*13*11	3m	0.3	0.12	214	1	1
137	1713459	0	45	49	9.6	7.96	1028	94-252	11*10*9	18m	0.1	/	234	1	1
138	1859855	1	31	41	69.7	/	1378	101-267	26*23*20	3m	0.3	0.127	277	1	0
139	1769561	0	25	29	34.7	/	>ULN	117-329	30*21*20	15m	3.9	2.56	401	0	0
140	1789865	0	29	34	11.5	9.65	729	115-307	22*13	12m	1.1	0.302	253	1	1
141	2000469	1	44	50	31.4	/	908	94-252	13*12*12	3m	3.5	0.101	299	1	0
142	1640270	0	51	54	136	71.1	1344	87-238	11.4	19m	4	1.08	/	0	/
143	1524671	0	42	47	214	117	1044	94-252	18	30m	5.8	>1	549	0	0
144	1785987	0	45	50	28.5	20.1	696	94-252	16*14*14	3m	3.1	0.603	261	1	0
145	1725988	0	47	57	48.2	/	802	81-225	20*19*18	27m	3.1	2.55	540	0	0
146	1617186	0	31	34	6.7	/	>ULN	115-307	13*13*13	3m	4	0.09	/	1	/
147	W0213585	1	47	61	6.77	/	>ULN	75-212	13*12*8	3m	2.5	0.08	186	1	1
148	1724381	0	39	42	132	54.9	1453	101-267	20*14*13	13m	6.8	1.91	428	0	0
149	2012861	1	31	36	33.3	31.8	1452	109-284	22*17*15	3m	5.4	4.11	758	0	0
150	1794664	0	24	25	64.5	30.3	546	116-358	25*14*20	11m	2.6	1.69	515	0	0
151	1738374	0	21	22	50	/	>ULN	116-358	30*27*18	7m	10.3	>1	855	0	0
152	1787275	0	52	57	2.1	1.63	530	81-225	32*28*32	3m	0.7	0.464	299	1	0
153	2010074	0	42	42	5	2.51	>ULN	101-267	11	3m	1.2	0.062	254	1	1
154	1727271	0	37	37	6.3	3.58	1158	109-284	22*23*22	27m	2.9	1.93	850	0	0
155	1791871	1	16	19	118	79.9	1276	141-483	28*25*19	16m	0.4	0.199	240	1	1
156	1641590	0	44	51	5.71	/	>ULN	87-238	15*12*12	36m	0.8	<0.05	102	1	1
157	1642289	1	49	59	21	20.9	529	75-212	12*8*8	48m	1.2	<1	115	1	1
158	1771388	1	24	29	39.5	27.8	816	117-329	17*12*10	18m	0.3	/	265	1	1
159	1770687	0	37	39	53.4	/	>ULN	109-284	18*10*11	4m	0.3	<0.05	224	1	1
160	1779985	0	43	45	29.14	34.1	670	101-267	15*14*12	3m	1.4	<1	230	1	1
161	1685598	1	28	36	9.8	5.92	566	109-284	16*8*13	5m	<0.05	<0.05	26	1	1
162	1734340	0	38	42	14	11.2	1092	101-267	21*19*13	17m	1.9	0.445	230	1	1
163	1783192	0	24	41	4.8	10	740	109-284	12*12*10	12m	9.2	1.6	398	0	0
164	1603793	1	32	34	58.9	/	>ULN	109-284	13*12*11	20m	0.5	0.1	346	1	0
165	1653756	0	24	32	3.8	2.06	720	115-307	24*21*15	14m	0.6	0.26	305	1	1
166	1770573	0	22	32	10.5	5.85	816	115-307	24*21*12	18m	0.9	0.518	271	1	1
167	W184475	0	26	30	>ULN	/	>ULN	117-329	>10	36m	0.7	0.667	68	1	1
168	2015567	0	27	27	20.36	/	>ULN	117-329	>10	6m	4.6	0.134	256	1	1
169	1616169	1	20	34	65.5	31.3	1388	115-307	20*15*10	14m	1	0.77	501	1	0
170	1601670	0	30	31	64.6	52.8	482	115-307	24*19*15	8m	1.9	0.87	251	1	1
171	1772261	0	53	58	7.2	7.1	1063	75-212	14*16*10	9m	1.7	0.985	/	1	/
172	1771965	1	25	27	55.4	33.6	985	117-329	14*11*11	3m	<0.05	<0.05	167	1	1
173	1775362	1	26	41	61.4	33.8	1066	101-267	15*17*17	3m	1.6	1.54	536	0	0
174	1730857	1	41	41	48.2	/	939	101-267	32*26*26	7m	4	2.61	826	0	0
175	1665768	0	51	52	5.3	3.44	471	87-238	15*6	3m	1.3	0.72	/	1	/
176	2016768	0	18	22	11.7	6.12	708	116-358	>10	6m	2.3	1.6	701	0	0
177	1738535	0	43	48	27.1	25.8	825	94-252	21*17	20m	3.2	2.48	488	0	0
178	1619135	0	39	47	17.4	14.2	1495	94-252	>10	5m	0.5	0.31	333	1	0
179	W200736	0	62	62	29.5	18.4	667	75-212	>10	12m	3.4	0.18	87	1	1
180	W202936	1	25	27	>ULN	/	>ULN	117-329	39*34*28	16m	0.1	0.06	120	1	1
181	1775537	1	29	32	65.5	/	1561	115-307	>10	9m	2.9	1.46	/	0	/
182	1652651	0	39	39	69.3	/	981	109-284	>10	8m	8	2.31	792	0	0
183	2012238	0	42	44	25	15.1	659	101-267	23*26*16	3m	2.5	0.516	/	1	/
184	W204538	1	46	56	14	19.1	>ULN	81-225	25*20*16	36m	0.5	<0.05	181	1	1
185	1731417	1	24	29	184	130	1022	117-329	32*18*28	3m	16.9	8.62	549	0	0
186	1641371	0	17	18	24	/	>ULN	146-483	26*22*22	12m	21.5	\	565	0	0
187	1730317	1	22	24	53	43.9	991	116-358	34*26*25	6m	3.5	2.98	732	0	0
188	1628616	0	16	28	323	215	1230	117-329	29*25*16	8m	9.8	2.13	451	0	0
189	1781200	0	29	34	/	235	1238	115-307	25*23*15	3m	0.7	/	214	1	1
190	1773800	0	52	56	/	3.46	869	117-329	>10	12m	0.14	0.08	219	1	1
191	1722603	0	44	47	19.3	14.4	670	94-252	15*15	6m	8.5	0.31	160	1	1
192	1724903	1	28	32	76.9	62	498	115-307	>10	21m	2.8	1.87	769	0	0
193	1802802	0	54	64	15.6	12.8	7.5	75-212	>10	4m	5.8	4.35	317	0	0
194	1782511	0	23	24	16.9	13.9	1356	116-358	15*8	4m	10.7	10.3	779	0	0
195	1738508	1	16	20	114	78.9	1469	127-424	20*18*15	17m	0.2	0.072	409	1	1
196	1518510	1	22	29	52.9	33.2	879	117-329	>10	32m	<0.05	<0.05	178	1	1
197	W210009	1	46	52	1.9	1.38	306	87-238	24*21	16m	1.2	0.871	241	1	1
198	C817408	0	27	30	42.6	31.1	>ULN	117-329	30*21*16	52m	38	20.7	621	0	0
199	1596325	1	22	26	102	57.7	1221	117-329	16*12	35m	6.2	2.75	619	0	0
200	1677319	0	41	44	30.1	17.5	1157	101-267	28*25	3m	2.2	>1	374	0	0
201	W192631	0	42	52	4.8	/	536	87-238	>10	17m	2	0.29	179	1	1
202	1618929	1	25	33	26.6	19	>ULN	115-307	>10	24m	0.3	0.1	263	1	1
203	1623503	1	27	47	1.8	1.31	441	94-252	15*15*9	25m	0.2	0.12	469	1	0
204	2000904	0	24	27	26.9	20	612	117-329	>10	6m	2.3	1.6	261	0	1
205	1787501	1	19	24	246	160	796	116-358	32*31*27	18m	19.3	10.2	>ULN	0	0
206	C556804	0	29	32.5	86	73	>ULN	87-238	>10	48m	2.3	<1	278	1	0
207	1771907	1	34	39	13.5	10.7	>ULN	109-284	15*12*10	3m	1.1	0.159	302	1	0
208	1782607	1	55	56	17.1	10.9	693	81-225	>10	3m	1.8	0.176	133	1	1
209	1779916	1	36	42	9.3	9.77	958	101-267	11*8*4	3m	2.1	1.52	697	0	0
210	W215715	1	40	60	130	101	143	75-212	15*10*8	13m	3	0.137	207	1	1
211	1722522	0	42	44	>ULN	/	>ULN	101-267	>10	11m	2.4	1.56	436	0	0
212	W184824	1	23	33	/	/	672	115-307	20*12*10	4m	2.1	1.65	575	0	0
213	1654227	1	46	52	22	22	695	87-238	17*15*11	14m	5.8	0.16	231	1	1
214	1604428	1	20	40	58	/	>ULN	109-284	25*18	3m	75.1	27.9	1295	0	0
215	1727526	1	23	30	>ULN	/	>ULN	117-329	14*11*8	9m	0.5	0.5	708	1	0
216	W180829	1	45	50	>ULN	/	>ULN	87-238	12*10*6	13m	1.2	0.06	200	1	1
217	1774329	0	50	70	20.4	17.3	1208	69-200	20*19*16	4m	0.4	0.275	421	1	0
218	1731428	0	55	60	11.4	9.21	992	81-225	>10	18m	2.5	1.26	523	0	0
219	1618304	1	27	30	67.8	33.5	>ULN	115-307	>10	42m	3.5	1.86	648	0	0
220	1773505	0	35	39	101	69.1	1015	109-284	20*20*15	13m	2.6	1.6	335	0	0
221	W208301	1	33	43	>ULN	/	>ULN	101-267	>10	11m	0.6	0.58	367	1	0
222	2000202	1	34	36	19.4	13.4	1508	109-284	14*8	6m	0.1	<0.05	378	1	0
223	1605500	0	50	55	>ULN	/	>ULN	81-225	16*15*3	12m	3.5	>1	165	0	1
224	1786504	0	46	56	9.6	6.99	815	81-225	大腺瘤	3m	2.5	0.516	321	1	0
225	1771405	0	44	59	7.5	5.46	608	81-225	15*16*10	18m	0.2	0.167	/	1	/
226	1764605	0	34	37	16.2	15.1	974	709-284	>10	16m	2.4	2.75	662	0	0
227	1640502	1	27	31	64.1	37.6	1059	115-307	14	4m	1.5	1.49	/	0	/
228	1654500	0	37	42	20.5	22.5	>1600	101-267	17*16*15	3m	2	0.04	/	1	/
229	1687836	1	31	33	148	65.9	1491	115-307	25*15*20	4m	18.9	6.85	1456	0	0
230	1659642	0	47	51	37.4	26.7	869	94-252	14*7.4*12.5	12m	1.3	<1	342	1	0
231	1796548	1	15	23	63.5	39.6	979	116-358	15*21	3m	2.1	0.125	723	1	0
232	1722241	0	38	41	91	/	857	101-267	25*16*18	4m	4.9	2	688	0	0
233	1506881	1	18	30	56.8	49.8	>ULN	115-307	21*18*21	12m	0.166	0.064	183	1	1
234	C649292	0	27	35	34.8	21.6	>ULN	94-252	21.8*13.2*14.2	4m	1.4	1	250	0	1
235	1505445	0	45	50	4.3	2.7	>ULN	81-225	28*29*19	4m	0.563	0.326	248	1	0
236	1640830	0	33	41	>ULN	/	>ULN	101-267	40*30*25	3m	130	126	1111	0	0
237	1769423	0	18	19	20.8	11.1	>1600	141-483	>10	13m	23.8	9.35	1065	0	0
238	1692843	1	30	35	>ULN	/	1046	109-284	>10	36m	88.8	/	1400	0	0
239	W170360	0	26	27	19.5	/	>ULN	117-329	18*14*15	6m	3.6	>1	>1600	0	0
240	C602230	0	20	31	26.4	10.9	>ULN	94-252	20*17*12	5m	1.1	0.9	/	1	/
241	1818034	1	35	37	>ULN	/	340	109-284	25*20*19	12m	0.8	0.654	283	1	1
242	C729385	1	37	45	200	/	670	81-225	36*28*37	5m	9.1	>1	510	0	0
243	1820331	0	20	32	>ULN	/	>ULN	115-307	>10	3m	7.8	>1	528	0	0
244	1822055	1	44	47	11.8	/	>ULN	94-252	>10	3m	2.7	>1	615	0	0
245	1821162	1	33	36	28	/	>ULN	109-284	17*14	8m	4.7	3.78	521	0	0
246	1827259	0	34	44	11.1	/	>ULN	101-267	18*16*21	6m	1.25	<0.05	287	1	0
247	1827261	0	32	34	16.6	/	660	115-307	>10	3m	3.6	>1	459	0	0
248	1830409	0	17	18	24.9	/	>ULN	163-584	>10	12m	6.39	>1	605	0	0
249	1830627	0	23	28	27.8	/	>ULN	117-329	13*13*13	5m	26.5	13.9	>1600	0	0
250	1832480	0	31	37	22.9	/	>ULN	109-284	>10	3m	2.7	2.63	810	0	0
251	C730569	0	33	50	9.9	/	>ULN	75-212	15*10*10	3m	1.3	<1	653	1	0
252	1746489	2	28	30	16	/	>ULN	115-307	>10	20m	2.4	1.21	661	0	0
253	1513646	1	16	19	40.6	/	>ULN	117-329	21*18*15	48m	29.9	19.3	1237	0	0
254	1842163	1	40	44	2.79	/	662	101-267	>10	3m	2.1	>1	729	0	0
255	1837717	0	16	18	33.9	/	>ULN	127-424	19*17	3m	9.25	>1	/	0	/
256	1593826	0	28	37	15.1	14.9	790	109-284	15*12*12	12m	1	0.15	416	1	0
257	1865784	0	22	32	>40	/	688	115-307	15*13*20	10m	6.82	3.34	450	0	0
258	1810574	0	37	44	18	/	>ULN	94-252	>10	36m	3.3	2.22	528	0	0
259	1717530	1	29	30	34.9	/	>ULN	117-329	15mm	11m	35.2	20.8	922	0	0
260	C170426	0	28	35	50	/	>ULN	115-307	25*20*25	8m	6.2	5.6	/	0	/
261	1741025	0	32	35	>40	/	688	115-307	52*40*25	5m	125	81.9	736	0	0
262	1707148	1	16	24	75	/	>ULN	117-329	>10	32m	36.5	30.3	788	0	0
263	1504558	0	22	26	46.9	41.7	>ULN	117-329	39*29*18	3m	38.1	23.1	>ULN	0	0
264	1593736	1	26	27	17.2	8.74	>ULN	117-329	>10	12m	2.8	2.45	>ULN	0	0
265	C747120	0	44	50	>40	/	1083	94-252	>10	48m	7.3	6.93	714	0	0
266	1508094	1	26	31	>55	/	>ULN	109-284	19*32*21	8m	26.6	20.8	>ULN	0	0
267	1812522	1	45	55	12.8	/	>ULN	87-238	>10	6m	6.3	>1	1021	0	0
268	1527692	0	27	35	102	/	>ULN	101-267	30*30*40	3m	52	/	/	0	/
269	C562531	1	31	33	49.7	30	>ULN	115-307	15.3*26.9*16.6	3m	5.6	3.2	/	0	/
270	1822637	1	18	20	>40	/	>ULN	116-358	22*26*30	8m	6.8	5.36	706	0	0
271	1763131	1	25	25	>ULN	/	>ULN	117-329	>10	24m	2.2	1.7	507	0	0
272	1802057	1	15	18	9.6	1.4	699	163-584	35*20*28	3m	15	>1	/	0	/
273	C867254	1	36	42	112.5	97.5	>ULN	101-267	>10	36m	46.3	22.1	>ULN	0	0
274	1821799	0	45	47	4.9	/	947	94-252	26*20*18	9m	9.3	6.9	>ULN	0	0
275	1835571	0	25	27	438.6	/	858	117-329	>10	36m	78.7	61.2	858	0	0
276	C722253	0	26	36	>ULN	/	248	87-238	25*15*25	48m	3.3	2.9	/	0	/
277	W185856	1	38	48	>40	/	>ULN	94-252	40*28*25	36m	3.1	1.27	601	0	0
		M=1;F=0			/= Data missing									1=Cure；0= Not cure
					ULN= Upper limit of normal

## Sheet: Primary surgery（Microadenoma）
Primary surgery（Microadenoma）					Baseline （Before Surgery）					Follow up				1=Cure；0= Not cure
Number	ID	Gender	Age of onset	Age of diagnosis	Fasting GH	Nadir GH	IGF-1	IGF-1	Tumour volume	Last visit	Fasting GH	Nadir GH	IGF-1	Remission	Remission
		M=1;F=0	(y)	(y)	(ng/ml)	(ng/ml)	(ng/ml)	Normal range	（mm）	After surgery(m)	(ng/ml)	(ng/ml)	(ng/ml)	For GH	For IGF-1
1	1654904	0	51	61	8.8	9.3	615	75-212	8*6*9	24m	1.8	<1	122	1	1
2	2004925	0	59	65	5	3.93	865	75-212	10*10*5	3m	1.9	0.715	240	1	0
3	2014907	1	46	46	2.9	1.25	657	94-252	5*5*5	3m	0.2	<0.05	186	1	1
4	2004714	0	45	55	4.5	2.87	>ULN	87-238	9*5	3m	2.6	0.17	224	1	1
5	1808952	0	51	61	10.8	5.21	1257	75-212	8*7	4m	0.4	0.165	137	1	1
6	1644146	1	47	58	10.9	>1	>ULN	81-225	5	7m	0.7	0.06	349	1	0
7	C794657	0	28	28	18.2	11	>ULN	109-284	8*8	15m	3.9	2.3	317	0	0
8	1736659	0	40	41	24.9	>1	807	101-267	8*6	3m	3.3	3.05	543	0	0
9	C715869	0	31	34	9.2	5.24	648	115-307	8*7*7	18m	1.4	<0.05	237	1	1
10	1601359	0	48	53	83.1	22.7	626	81-225	9.9*9.1	4m	3.1	1.18	411	0	0
11	W191458	0	57	57	5.2	3.87	325	81-225	10*10*6	21m	0.3	/	261	1	0
12	1722787	0	45	48	5.4	5	>ULN	94-252	10*9*10	32m	3	>1	583	0	0
13	1727084	1	28	38	2.4	1.78	584	109-284	10*8*8	8m	4.9	2.9	290	0	0
14	1609783	0	38	45	9.9	8.89	635	101-267	8*3	44m	1.2	<1	140	1	1
15	1800763	1	39	39	4.7	2.97	1110	109-284	4.6*6.7	4m	0.9	0.329	407	1	0
16	1773461	0	21	23	5.795	>1	>ULN	116-358	10*10*7	3m	3.3	1.35	536	0	0
17	1647759	1	33	33	31.13	>1	>ULN	115-307	10	8m	4	0.07	/	1	/
18	2017890	0	52	52	5.3	7.2	658	87-238	9*9*8	3m	0.2	0.098	216	1	1
19	1612486	1	41	43	7.1	>1	>ULN	101-267	8	13m	0.5	0.3	361	1	0
20	1727984	0	34	39	64	37.6	1293	109-284	5*3*2	3m	4.3	3.19	732	0	0
21	C403697	1	42	48	9.8	7.6	443	94-252	6	3m	0.3	0.18	192	1	1
22	W233164	0	37	37	27.8	27.8	1089	101-267	10	4m	1.1	1.1	296	0	0
23	W206667	1	51	61	>ULN	/	>ULN	75-212	4*4	3m	4.1	3.71	611	0	0
24	1608905	0	37	38	10.2	>1	>ULN	109-284	10*10*5	25m	3.9	1.55	245	0	1
25	1727510	0	46	54	3.1	2.17	495	87-238	9*6*5	6m	1.5	<1	385	1	0
26	W199916	1	46	56	6.1	4.03	>ULN	81-225	8*6*5	3m	9.7	0.93	429	1	0
27	C704016	0	45	47	>ULN	/	>ULN	94-252	10	7m	0.2	0.15	222	1	1
28	1519905	1	35	35	11.9	10.2	967	101-267	9	12m	1.1	<1	417	1	0
29	W215505	0	48	58	31.6	22.9	834	81-225	9*5	3m	17.9	10.7	997	0	0
		M=1;F=0			/= Data missing									1=Cure；0= Not cure
					ULN= Upper limit of normal

## Sheet: Primary surgery （Macroadenoma ）
Primary surgery （Macroadenoma ）					Baseline （Before Surgery）					Follow up				1=Cure；0= Not cure
Number	ID	Gender	Age of onset	Age of diagnosis	Fasting GH	Nadir GH	IGF-1	IGF-1	Tumour volume	Last visit	Fasting GH	Nadir GH	IGF-1	Remission	Remission
		M=1;F=0	(y)	(y)	(ng/ml)	(ng/ml)	(ng/ml)	Normal range	（mm）	After surgery(m)	(ng/ml)	(ng/ml)	(ng/ml)	For GH	For IGF-1
1	W204500	1	24	29	>ULN	/	>ULN	117-329	20*22*15	12m	3.09	1.28	362	0	0
2	W116700	0	57	62	3.3	2.82	746	75-212	23*20*21	14m	0.9	0.151	120	1	1
3	1847200	1	34	41	8.2	5.56	>ULN	101-312	17*15*20	4m	0.3	/	312	1	1
4	1837711	1	20	23	>40	/	>ULN	116-358	>10	7m	109	71.7	1186	0	0
5	1651711	0	19	22	>100	/	>ULN	116-358	38*32*30	10m	39.3	24.8	536	0	0
6	1774009	1	24	29	32.6	23.6	862	117-329	20*25*28	3m	19	12.4	780	0	0
7	1576422	0	24	27	55.6	/	600	17-329	35*23*20	3m	1.4	<1	151	1	1
8	2018221	1	25	45	9.1	5.86	683	101-267	>10	3m	2.7	0.183	240	1	1
9	1737221	1	47	48	9.8	6.38	705	94-252	10.7*7.7	5m	0.3	/	239	1	1
10	1828920	0	30	50	6.8	5.04	>ULN	87-238	15*12*10	3m	0.7	0.486	613	1	0
11	1578220	0	28	30	25.6	16	684	117-329	14*13*10	3m	<0.05	<0.05	84	1	1
12	1670920	0	31	33	32.4	20.9	1067	115-307	31*24*17	28m	12.9	6.96	489	0	0
13	2021025	1	31	33	228	142	1302	115-307	22*21*25	3m	5.1	3.38	1013	0	0
14	1661334	0	47	62	146	134	575	75-212	25*20*20	4m	12.9	11.2	>ULN	0	0
15	1742809	0	61	61	6.2	/	538	75-212	14*8	4m	2.6	0.49	184	1	1
16	1647207	1	20	20	>ULN	/	>ULN	127-424	15*13*18	6m	5.4	>1	395	0	0
17	1666207	1	49	59	92.2	60.8	1250	81-225	17*18	3m	26.9	18.7	875	0	0
18	1734707	1	52	53	23.5	17.8	1089	87-238	30*31*20	3m	2.2	1.58	411	0	0
19	1778610	0	37	39	8.4	3.86	470	109-284	17*17*15	3m	2.6	0.512	455	1	0
20	2002912	1	40	41	11.5	6.89	1237	101-267	13*10	3m	4.1	2.16	964	0	0
21	1739012	0	34	39	13.6	/	919	129-284	17*15*17	7m	0.4	0.135	143	1	1
22	1729712	0	42	45	>ULN	/	>ULN	101-267	20*11*19	13m	1.5	0.664	506	1	0
23	W186013	1	39	39	>ULN	/	>ULN	109-284	18*10*15	3m	0.2	0.1	150	1	1
24	2001616	0	43	45	4.2	4.21	1097	101-267	11*8*9	4m	5.2	<0.05	366	1	0
25	1604216	0	42	52	13.5	/	714	87-238	15*15*6	3m	1.6	<1	225	1	1
26	1781316	1	30	30	29.4	16.3	1464	117-329	17*14*12	3m	1.5	<0.05	422	1	0
27	W173115	1	43	53	18.6	12.7	605	87-238	12	36m	9.6	5.02	425	0	0
28	W202615	1	24	39	>ULN	/	>ULN	109-284	19*13*15	19m	0.1	0.1	207	1	1
29	1731915	0	37	44	6.1	4.3	410	101-267	18*23*15	11m	3.9	0.21	173	1	1
30	1810019	0	57	67	7.1	3.76	823	69-200	10.2*5.6*9.6	3m	1.7	1.34	316	0	0
31	W211215	1	34	42	82.7	/	>ULN	101-267	14*13*13	14m	2.4	1.58	227	0	1
32	W150715	0	15	18	>33	/	>ULN	116-358	>20	8m	12.3	>1	907	0	0
33	1795614	0	31	46	6.9	5.63	1503	94-252	37*29*31	4m	0.5	0.369	>ULN	1	0
34	1776213	0	33	35	23.8	16.5	>ULN	109-284	20*20*15	3m	0.7	0.289	199	1	1
35	1642519	0	29	31	16.6	/	702	115-307	10.3*9.7	3m	1.8	0.56	242	1	1
36	2010023	0	28	41	59.7	57.6	1227	101-267	14.5*16*7	5m	6.5	5.93	742	0	0
37	1716223	1	35	45	241	124	853	101-267	25*20*15	6m	0.7	0.19	206	1	1
38	1613023	1	40	42	26	17.1	1111	101-267	18*15	3m	0.2	/	154	1	1
39	1752991	0	38	41	187	111	829	101-267	16*20*19	16m	6.7	0.14	263	1	1
40	1821431	0	26	28	>36.3	/	>ULN	117-329	25*18*16	10m	6.2	5.19	460	0	0
41	1655729	1	17	19	19.2	17	1359	163-584	18*13	4m	13.7	10.8	1289	0	0
42	1585429	1	25	35	30	/	>ULN	115-307	21*19*15	5m	13.7	10.8	1289	0	0
43	1830029	1	53	54	30.8	18.5	1178	87-228	18*14	3m	1.8	0.14	389	1	0
44	C885318	0	24	27	44.56	/	>ULN	117-329	20*20*15	52m	11.1	5.7	856	0	0
45	1728617	1	53	55	3.3	2.87	561	87-238	>10	3m	1.5	1.02	335	0	0
46	2018017	1	42	52	12.2	10.1	>ULN	87-238	19*18*15	3m	0.5	0.357	264	1	0
47	1601228	0	48	58	3.5	5.6	486	81-225	15*10*7	5m	1.26	0.9	/	1	/
48	1726427	0	50	55	8.1	7.98	733	87-238	20*17*14	6m	1.4	0.78	176	1	1
49	W214432	1	31	41	>400	>400	1146	101-267	>10	3m	147	138	1193	0	0
50	W183730	1	19	29	188	/	949	115-307	20*15	20m	3.2	2	982	0	0
51	C699927	0	62	62	7.8	/	>ULN	75-212	13*10*7	3m	7.2	2.52	618	0	0
52	1762227	1	44	49	64.1	39.7	1284	94-252	20*20*18	23m	1.5	1.38	486	0	0
53	1726427	0	50	55	8.1	7.98	733	87-238	20*17*14	6m	1.4	0.78	176	1	1
54	1770241	1	23	24	197	171	1122	116-358	32*17*23	10m	2.3	1.45	329	0	0
55	1505235	0	16	18	>50	/	>ULN	117-329	>40	14m	8.2	5.3	510	0	0
56	W233739	1	19	29	13.5	9.92	1192	117-329	>10	5m	10.6	9.86	518	0	0
57	1686771	0	43	53	6.5	9.61	647	87-238	11*8	17m	0.3	0.28	144	1	1
58	1734472	0	44	49	31.6	20.1	981	94-252	20*13*10	3m	2.1	0.082	/	1	/
59	1605974	0	42	52	13.9	12.4	975	87-238	13	48m	2	0.14	306	1	0
60	1659068	0	38	40	104	104	781	109-284	15*15*4	12m	4.4	>1	420	0	0
61	1579169	0	21	24	>ULN	/	>ULN	116-358	20*16*16	12m	2.6	1.05	417	0	0
62	1643571	0	28	32	>400	355	1033	115-307	38*30*25	3m	86.9	35.5	956	0	0
63	1780172	0	54	59	14.3	13.2	965	81-225	15*7*11	3m	1.4	0.515	214	1	1
64	1777173	0	28	34	65.6	36.1	861	115-307	26*20*12	11m	7.5	4.51	522	0	0
65	1779171	0	25	27	19.86	/	>ULN	117-329	22*21*12	4m	11.7	7.41	676	0	0
66	1725471	0	45	50	63	23.9	1050	94-252	35*25*20	3m	6.8	4.14	858	0	0
67	1720473	1	32	42	11.7	7.43	938	101-267	13*12*10	9m	0.1	0.09	259	1	1
68	1787768	0	46	50	3.4	/	404	87-238	16*14*12	13m	0.7	0.264	185	1	1
69	1593269	1	15	19	33.7	34.7	868	141-483	14*9	11m	1	0.21	125	1	1
70	1658366	0	42	45	246	195	603	101-267	36*20*19	3m	65.5	43	467	0	0
71	W195156	0	48	49	12.9	/	>ULN	87-238	14*9*9	8m	0.6	0.26	141	1	1
72	1730264	1	30	35	87.3	55.1	1344	115-307	15*14*12	21m	2.4	<1	213	1	1
73	1730264	0	46	50	26.9	17.2	1014	94-252	16*16*12	3m	11.9	8.79	1278	0	0
74	1652856	1	17	27	>400	242	>ULN	117-329	45*53*37	6m	8.7	6.58	1029	0	0
75	W213575	1	20	30	180	106	1520	117-329	16*12*8	3m	3.2	2.11	448	0	0
76	2016875	0	39	40	5.9	3.66	371	109-284	10*23*17	3m	1.6	0.693	224	1	1
77	1723286	1	33	43	>40	/	>ULN	101-267	16*16	14m	8.2	6.29	780	0	0
78	2017685	1	34	40	7.2	4.28	759	109-284	18*20*12	3m	1.9	0.783	318	1	0
79	2010585	0	46	56	30.5	20.2	964	81-225	20*15*10	8m	4.9	2.9	290	0	0
80	W0203137	1	18	20	>ULN	/	>ULN	127-424	20*20*18	24m	1.2	0.752	503	1	0
81	W216442	1	17	27	56.7	33.8	>ULN	117-329	15*15*11	11m	1.8	0.782	521	1	0
82	1656644	1	37	39	>ULN	/	>ULN	109-284	15*14	3m	1.4	0.97	491	1	0
83	140448	1	28	38	39.5	39.5	1069	109-284	>10	4m	0.2	0.12	329	1	0
84	1575939	0	54	57	>ULN	/	>ULN	81-225	>10	40m	0.7	0.17	155	1	1
85	W0203943	1	37	38	>ULN	/	>ULN	109-284	11*5*5	3m	0.6	0.43	520	1	0
86	1575245	1	44	45	81.8	/	880	101-267	32*20*24	7m	1.1	0.78	365	1	0
87	2003652	0	41	51	5	4.35	585	87-238	40*30*26	7m	0.6	/	/	1	/
88	1844154	1	26	36	6.3	5.33	1078	109-284	>10	3m	0.7	0.65	419	1	0
89	1778153	0	43	47	36.2	31.3	809	94-252	14.6*17.6*10	11m	0.6	0.212	250	1	1
90	1730154	1	44	49	28.6	23.2	745	94-252	13*13	3m	0.4	0.22	287	1	0
91	1854542	1	34	39	11	/	764	109-284	27*18*15	3m	1.4	0.584	260	1	1
92	1799748	0	18	22	60.3	31.8	1051	116-358	35*30*25	5m	1.5	0.697	262	1	1
93	2011743	1	36	37	9.3	/	1445	109-284	12*11*7	3m	0.5	0.274	435	1	0
94	W020352	1	29	36	>ULN	/	>ULN	109-284	15*8*5	13m	0.2	<0.05	274	1	1
95	1787951	0	38	42	68.5	60.9	930	101-267	10.7*7*7	8m	19	18	902	0	0
96	W0210955	0	48	50	31.7	24	856	94-252	>10	6m	3.9	2.28	/	0	/
97	1602354	1	39	49	>ULN	/	>ULN	87-238	11*10*7	53m	1.9	1.39	834	0	0
98	W182046	1	44	50	>ULN	/	439	87-238	18*15*10	40m	0.6	0.294	297	1	0
99	1727363	1	26	30	>ULN	/	>ULN	117-329	12*7*5	3m	1.1	0.74	504	1	0
100	1650963	1	34	54	>ULN	/	>ULN	87-238	27*25*24	21m	0.9	0.587	/	1	/
101	1852262	1	29	35	27	18	>ULN	115-307	>10	3m	9	0.229	395	1	0
102	W198472	0	20	22	>ULN	/	>ULN	116-358	50*45*20	3m	4	2.36	630	0	0
103	1780573	0	33	36	11	4.38	>ULN	109-284	13*10*8	9m	0.2	0.164	352	1	0
104	1828961	0	46	56	5.26	/	>ULN	81-225	15*12*11	6m	0.5	0.173	230	1	0
105	2015765	1	36	39	13	/	1337	109-284	15*14*8.5	6m	<0.05	<0.05	277	1	1
106	2016056	0	54	59	110	57.1	765	81-225	36*12	5m	7.6	5.14	553	0	0
107	2016159	1	34	42	17.4	11.2	1111	101-267	13*13*11	3m	0.3	0.12	214	1	1
108	1713459	0	45	49	9.6	7.96	1028	94-252	11*10*9	18m	0.1	/	234	1	1
109	1859855	1	31	41	69.7	/	1378	101-267	26*23*20	3m	0.3	0.127	277	1	0
110	1769561	0	25	29	34.7	/	>ULN	117-329	30*21*20	15m	3.9	2.56	401	0	0
111	1789865	0	29	34	11.5	9.65	729	115-307	22*13	12m	1.1	0.302	253	1	1
112	2000469	1	44	50	31.4	/	908	94-252	13*12*12	3m	3.5	0.101	299	1	0
113	1640270	0	51	54	136	71.1	1344	87-238	11.4	19m	4	1.08	/	0	/
114	1524671	0	42	47	214	117	1044	94-252	18	30m	5.8	>1	549	0	0
115	1785987	0	45	50	28.5	20.1	696	94-252	16*14*14	3m	3.1	0.603	261	1	0
116	1725988	0	47	57	48.2	/	802	81-225	20*19*18	27m	3.1	2.55	540	0	0
117	1617186	0	31	34	6.7	/	>ULN	115-307	13*13*13	3m	4	0.09	/	1	/
118	W0213585	1	47	61	6.77	/	>ULN	75-212	13*12*8	3m	2.5	0.08	186	1	1
119	1724381	0	39	42	132	54.9	1453	101-267	20*14*13	13m	6.8	1.91	428	0	0
120	2012861	1	31	36	33.3	31.8	1452	109-284	22*17*15	3m	5.4	4.11	758	0	0
121	1794664	0	24	25	64.5	30.3	546	116-358	25*14*20	11m	2.6	1.69	515	0	0
122	1738374	0	21	22	50	/	>ULN	116-358	30*27*18	7m	10.3	>1	855	0	0
123	1787275	0	52	57	2.1	1.63	530	81-225	32*28*32	3m	0.7	0.464	299	1	0
124	2010074	0	42	42	5	2.51	>ULN	101-267	11	3m	1.2	0.062	254	1	1
125	1727271	0	37	37	6.3	3.58	1158	109-284	22*23*22	27m	2.9	1.93	850	0	0
126	1791871	1	16	19	118	79.9	1276	141-483	28*25*19	16m	0.4	0.199	240	1	1
127	1641590	0	44	51	5.71	/	>ULN	87-238	15*12*12	36m	0.8	<0.05	102	1	1
128	1642289	1	49	59	21	20.9	529	75-212	12*8*8	48m	1.2	<1	115	1	1
129	1771388	1	24	29	39.5	27.8	816	117-329	17*12*10	18m	0.3	/	265	1	1
130	1770687	0	37	39	53.4	/	>ULN	109-284	18*10*11	4m	0.3	<0.05	224	1	1
131	1779985	0	43	45	29.14	34.1	670	101-267	15*14*12	3m	1.4	<1	230	1	1
132	1685598	1	28	36	9.8	5.92	566	109-284	16*8*13	5m	<0.05	<0.05	26	1	1
133	1734340	0	38	42	14	11.2	1092	101-267	21*19*13	17m	1.9	0.445	230	1	1
134	1783192	0	24	41	4.8	10	740	109-284	12*12*10	12m	9.2	1.6	398	0	0
135	1603793	1	32	34	58.9	/	>ULN	109-284	13*12*11	20m	0.5	0.1	346	1	0
136	1653756	0	24	32	3.8	2.06	720	115-307	24*21*15	14m	0.6	0.26	305	1	1
137	1770573	0	22	32	10.5	5.85	816	115-307	24*21*12	18m	0.9	0.518	271	1	1
138	W184475	0	26	30	>ULN	/	>ULN	117-329	>10	36m	0.7	0.667	68	1	1
139	2015567	0	27	27	20.36	/	>ULN	117-329	>10	6m	4.6	0.134	256	1	1
140	1616169	1	20	34	65.5	31.3	1388	115-307	20*15*10	14m	1	0.77	501	1	0
141	1601670	0	30	31	64.6	52.8	482	115-307	24*19*15	8m	1.9	0.87	251	1	1
142	1772261	0	53	58	7.2	7.1	1063	75-212	14*16*10	9m	1.7	0.985	/	1	/
143	1771965	1	25	27	55.4	33.6	985	117-329	14*11*11	3m	<0.05	<0.05	167	1	1
144	1775362	1	26	41	61.4	33.8	1066	101-267	15*17*17	3m	1.6	1.54	536	0	0
145	1730857	1	41	41	48.2	/	939	101-267	32*26*26	7m	4	2.61	826	0	0
146	1665768	0	51	52	5.3	3.44	471	87-238	15*6	3m	1.3	0.72	/	1	/
147	2016768	0	18	22	11.7	6.12	708	116-358	>10	6m	2.3	1.6	701	0	0
148	1738535	0	43	48	27.1	25.8	825	94-252	21*17	20m	3.2	2.48	488	0	0
149	1619135	0	39	47	17.4	14.2	1495	94-252	>10	5m	0.5	0.31	333	1	0
150	W200736	0	62	62	29.5	18.4	667	75-212	>10	12m	3.4	0.18	87	1	1
151	W202936	1	25	27	>ULN	/	>ULN	117-329	39*34*28	16m	0.1	0.06	120	1	1
152	1775537	1	29	32	65.5	/	1561	115-307	>10	9m	2.9	1.46	/	0	/
153	1652651	0	39	39	69.3	/	981	109-284	>10	8m	8	2.31	792	0	0
154	2012238	0	42	44	25	15.1	659	101-267	23*26*16	3m	2.5	0.516	/	1	/
155	W204538	1	46	56	14	19.1	>ULN	81-225	25*20*16	36m	0.5	<0.05	181	1	1
156	1731417	1	24	29	184	130	1022	117-329	32*18*28	3m	16.9	8.62	549	0	0
157	1641371	0	17	18	24	/	>ULN	146-483	26*22*22	12m	21.5	\	565	0	0
158	1730317	1	22	24	53	43.9	991	116-358	34*26*25	6m	3.5	2.98	732	0	0
159	1628616	0	16	28	323	215	1230	117-329	29*25*16	8m	9.8	2.13	451	0	0
160	1781200	0	29	34	/	235	1238	115-307	25*23*15	3m	0.7	/	214	1	1
161	1773800	0	52	56	/	3.46	869	117-329	>10	12m	0.14	0.08	219	1	1
162	1722603	0	44	47	19.3	14.4	670	94-252	15*15	6m	8.5	0.31	160	1	1
163	1724903	1	28	32	76.9	62	498	115-307	>10	21m	2.8	1.87	769	0	0
164	1802802	0	54	64	15.6	12.8	7.5	75-212	>10	4m	5.8	4.35	317	0	0
165	1782511	0	23	24	16.9	13.9	1356	116-358	15*8	4m	10.7	10.3	779	0	0
166	1738508	1	16	20	114	78.9	1469	127-424	20*18*15	17m	0.2	0.072	409	1	1
167	1518510	1	22	29	52.9	33.2	879	117-329	>10	32m	<0.05	<0.05	178	1	1
168	W210009	1	46	52	1.9	1.38	306	87-238	24*21	16m	1.2	0.871	241	1	1
169	C817408	0	27	30	42.6	31.1	>ULN	117-329	30*21*16	52m	38	20.7	621	0	0
170	1596325	1	22	26	102	57.7	1221	117-329	16*12	35m	6.2	2.75	619	0	0
171	1677319	0	41	44	30.1	17.5	1157	101-267	28*25	3m	2.2	>1	374	0	0
172	W192631	0	42	52	4.8	/	536	87-238	>10	17m	2	0.29	179	1	1
173	1618929	1	25	33	26.6	19	>ULN	115-307	>10	24m	0.3	0.1	263	1	1
174	1623503	1	27	47	1.8	1.31	441	94-252	15*15*9	25m	0.2	0.12	469	1	0
175	2000904	0	24	27	26.9	20	612	117-329	>10	6m	2.3	1.6	261	0	1
176	1787501	1	19	24	246	160	796	116-358	32*31*27	18m	19.3	10.2	>ULN	0	0
177	C556804	0	29	32.5	86	73	>ULN	87-238	>10	48m	2.3	<1	278	1	0
178	1771907	1	34	39	13.5	10.7	>ULN	109-284	15*12*10	3m	1.1	0.159	302	1	0
179	1782607	1	55	56	17.1	10.9	693	81-225	>10	3m	1.8	0.176	133	1	1
180	1779916	1	36	42	9.3	9.77	958	101-267	11*8*4	3m	2.1	1.52	697	0	0
181	W215715	1	40	60	130	101	143	75-212	15*10*8	13m	3	0.137	207	1	1
182	1722522	0	42	44	>ULN	/	>ULN	101-267	>10	11m	2.4	1.56	436	0	0
183	W184824	1	23	33	/	/	672	115-307	20*12*10	4m	2.1	1.65	575	0	0
184	1654227	1	46	52	22	22	695	87-238	17*15*11	14m	5.8	0.16	231	1	1
185	1604428	1	20	40	58	/	>ULN	109-284	25*18	3m	75.1	27.9	1295	0	0
186	1727526	1	23	30	>ULN	/	>ULN	117-329	14*11*8	9m	0.5	0.5	708	1	0
187	W180829	1	45	50	>ULN	/	>ULN	87-238	12*10*6	13m	1.2	0.06	200	1	1
188	1774329	0	50	70	20.4	17.3	1208	69-200	20*19*16	4m	0.4	0.275	421	1	0
189	1731428	0	55	60	11.4	9.21	992	81-225	>10	18m	2.5	1.26	523	0	0
190	1618304	1	27	30	67.8	33.5	>ULN	115-307	>10	42m	3.5	1.86	648	0	0
191	1773505	0	35	39	101	69.1	1015	109-284	20*20*15	13m	2.6	1.6	335	0	0
192	W208301	1	33	43	>ULN	/	>ULN	101-267	>10	11m	0.6	0.58	367	1	0
193	2000202	1	34	36	19.4	13.4	1508	109-284	14*8	6m	0.1	<0.05	378	1	0
194	1605500	0	50	55	>ULN	/	>ULN	81-225	16*15*3	12m	3.5	>1	165	0	1
195	1786504	0	46	56	9.6	6.99	815	81-225	大腺瘤	3m	2.5	0.516	321	1	0
196	1771405	0	44	59	7.5	5.46	608	81-225	15*16*10	18m	0.2	0.167	/	1	/
197	1764605	0	34	37	16.2	15.1	974	709-284	>10	16m	2.4	2.75	662	0	0
198	1640502	1	27	31	64.1	37.6	1059	115-307	14	4m	1.5	1.49	/	0	/
199	1654500	0	37	42	20.5	22.5	>1600	101-267	17*16*15	3m	2	0.04	/	1	/
200	1687836	1	31	33	148	65.9	1491	115-307	25*15*20	4m	18.9	6.85	1456	0	0
201	1659642	0	47	51	37.4	26.7	869	94-252	14*7.4*12.5	12m	1.3	<1	342	1	0
202	1796548	1	15	23	63.5	39.6	979	116-358	15*21	3m	2.1	0.125	723	1	0
203	1722241	0	38	41	91	/	857	101-267	25*16*18	4m	4.9	2	688	0	0
204	1506881	1	18	30	56.8	49.8	>ULN	115-307	21*18*21	12m	0.166	0.064	183	1	1
205	C649292	0	27	35	34.8	21.6	>ULN	94-252	21.8*13.2*14.2	4m	1.4	1	250	0	1
206	1505445	0	45	50	4.3	2.7	>ULN	81-225	28*29*19	4m	0.563	0.326	248	1	0
207	1640830	0	33	41	>ULN	/	>ULN	101-267	40*30*25	3m	130	126	1111	0	0
208	1769423	0	18	19	20.8	11.1	>1600	141-483	>10	13m	23.8	9.35	1065	0	0
209	1692843	1	30	35	>ULN	/	1046	109-284	>10	36m	88.8	/	1400	0	0
210	W170360	0	26	27	19.5	/	>ULN	117-329	18*14*15	6m	3.6	>1	>1600	0	0
211	C602230	0	20	31	26.4	10.9	>ULN	94-252	20*17*12	5m	1.1	0.9	/	1	/
212	1818034	1	35	37	>ULN	/	340	109-284	25*20*19	12m	0.8	0.654	283	1	1
213	C729385	1	37	45	200	/	670	81-225	36*28*37	5m	9.1	>1	510	0	0
214	1820331	0	20	32	>ULN	/	>ULN	115-307	>10	3m	7.8	>1	528	0	0
215	1822055	1	44	47	11.8	/	>ULN	94-252	>10	3m	2.7	>1	615	0	0
216	1821162	1	33	36	28	/	>ULN	109-284	17*14	8m	4.7	3.78	521	0	0
217	1827259	0	34	44	11.1	/	>ULN	101-267	18*16*21	6m	1.25	<0.05	287	1	0
218	1827261	0	32	34	16.6	/	660	115-307	>10	3m	3.6	>1	459	0	0
219	1830409	0	17	18	24.9	/	>ULN	163-584	>10	12m	6.39	>1	605	0	0
220	1830627	0	23	28	27.8	/	>ULN	117-329	13*13*13	5m	26.5	13.9	>1600	0	0
221	1832480	0	31	37	22.9	/	>ULN	109-284	>10	3m	2.7	2.63	810	0	0
222	C730569	0	33	50	9.9	/	>ULN	75-212	15*10*10	3m	1.3	<1	653	1	0
223	1746489	2	28	30	16	/	>ULN	115-307	>10	20m	2.4	1.21	661	0	0
224	1513646	1	16	19	40.6	/	>ULN	117-329	21*18*15	48m	29.9	19.3	1237	0	0
225	1842163	1	40	44	2.79	/	662	101-267	>10	3m	2.1	>1	729	0	0
226	1837717	0	16	18	33.9	/	>ULN	127-424	19*17	3m	9.25	>1	/	0	/
227	1593826	0	28	37	15.1	14.9	790	109-284	15*12*12	12m	1	0.15	416	1	0
228	1865784	0	22	32	>40	/	688	115-307	15*13*20	10m	6.82	3.34	450	0	0
229	1810574	0	37	44	18	/	>ULN	94-252	>10	36m	3.3	2.22	528	0	0
230	1717530	1	29	30	34.9	/	>ULN	117-329	15mm	11m	35.2	20.8	922	0	0
231	C170426	0	28	35	50	/	>ULN	115-307	25*20*25	8m	6.2	5.6	/	0	/
232	1741025	0	32	35	>40	/	688	115-307	52*40*25	5m	125	81.9	736	0	0
233	1707148	1	16	24	75	/	>ULN	117-329	>10	32m	36.5	30.3	788	0	0
234	1504558	0	22	26	46.9	41.7	>ULN	117-329	39*29*18	3m	38.1	23.1	>ULN	0	0
235	1593736	1	26	27	17.2	8.74	>ULN	117-329	>10	12m	2.8	2.45	>ULN	0	0
236	C747120	0	44	50	>40	/	1083	94-252	>10	48m	7.3	6.93	714	0	0
237	1508094	1	26	31	>55	/	>ULN	109-284	19*32*21	8m	26.6	20.8	>ULN	0	0
238	1812522	1	45	55	12.8	/	>ULN	87-238	>10	6m	6.3	>1	1021	0	0
239	1527692	0	27	35	102	/	>ULN	101-267	30*30*40	3m	52	/	/	0	/
240	C562531	1	31	33	49.7	30	>ULN	115-307	15.3*26.9*16.6	3m	5.6	3.2	/	0	/
241	1822637	1	18	20	>40	/	>ULN	116-358	22*26*30	8m	6.8	5.36	706	0	0
242	1763131	1	25	25	>ULN	/	>ULN	117-329	>10	24m	2.2	1.7	507	0	0
243	1802057	1	15	18	9.6	1.4	699	163-584	35*20*28	3m	15	>1	/	0	/
244	C867254	1	36	42	112.5	97.5	>ULN	101-267	>10	36m	46.3	22.1	>ULN	0	0
245	1821799	0	45	47	4.9	/	947	94-252	26*20*18	9m	9.3	6.9	>ULN	0	0
246	1835571	0	25	27	438.6	/	858	117-329	>10	36m	78.7	61.2	858	0	0
247	C722253	0	26	36	>ULN	/	248	87-238	25*15*25	48m	3.3	2.9	/	0	/
248	W185856	1	38	48	>40	/	>ULN	94-252	40*28*25	36m	3.1	1.27	601	0	0
		M=1;F=0			/= Data missing									1=Cure；0= Not cure
					ULN= Upper limit of normal

## Sheet: Macroadenoma Knops 0
Primary surgery（Macroadenoma Knops 0）					Baseline （Before Surgery）						Follow up				1=Cure；0= Not cure
Number	ID	Gender	Age of onset	Age of diagnosis	Fasting GH	Nadir GH	IGF-1	IGF-1	Tumour volume	Knops grade	Last visit	Fasting GH	Nadir GH	IGF-1	Remission	Remission
		M=1;F=0	(y)	(y)	(ng/ml)	(ng/ml)	(ng/ml)	Normal range	（mm）		After surgery(m)	(ng/ml)	(ng/ml)	(ng/ml)	For GH	For IGF-1
1	W116700	0	57	62	3.3	2.82	746	75-212	23*20*21	0	14m	0.9	0.151	120	1	1
2	2018221	1	25	45	9.1	5.86	683	101-267	>10	0	3m	2.7	0.183	240	1	1
3	1737221	1	47	48	9.8	6.38	705	94-252	10.7*7.7	0	5m	0.3	/	239	1	1
4	1578220	0	28	30	25.6	16	684	117-329	14*13*10	0	3m	<0.05	<0.05	84	1	1
5	1647207	1	20	20	>ULN	/	>ULN	127-424	15*13*18	0	6m	5.4	>1	395	0	0
6	1739012	0	34	39	13.6	/	919	129-284	17*15*17	0	7m	0.4	0.135	143	1	1
7	2001616	0	43	45	4.2	4.21	1097	101-267	11*8*9	0	4m	5.2	<0.05	366	1	0
8	1604216	0	42	52	13.5	/	714	87-238	15*15*6	0	3m	1.6	<1	225	1	1
9	1810019	0	57	67	7.1	3.76	823	69-200	10.2*5.6*9.6	0	3m	1.7	1.34	316	0	0
10	1613023	1	40	42	26	17.1	1111	101-267	18*15	0	3m	0.2	/	154	1	1
11	1655729	1	17	19	19.2	17	1359	163-584	18*13	0	4m	13.7	10.8	1289	0	0
12	1830029	1	53	54	30.8	18.5	1178	87-228	18*14	0	3m	1.8	0.14	389	1	0
13	2018017	1	42	52	12.2	10.1	>ULN	87-238	19*18*15	0	3m	0.5	0.357	264	1	0
14	W183730	1	19	29	188	/	949	115-307	20*15	0	20m	3.2	2	982	0	0
15	C699927	0	62	62	7.8	/	>ULN	75-212	13*10*7	0	3m	7.2	2.52	618	0	0
16	1686771	0	43	53	6.5	9.61	647	87-238	11*8	0	17m	0.3	0.28	144	1	1
17	1787768	0	46	50	3.4	/	404	87-238	16*14*12	0	13m	0.7	0.264	185	1	1
18	1593269	1	15	19	33.7	34.7	868	141-483	14*9	0	11m	1	0.21	125	1	1
19	W195156	0	48	49	12.9	/	>ULN	87-238	14*9*9	0	8m	0.6	0.26	141	1	1
20	1730264	1	30	35	87.3	55.1	1344	115-307	15*14*12	0	21m	2.4	<1	213	1	1
21	1828961	0	46	56	5.26	/	>ULN	81-225	15*12*11	0	6m	0.5	0.173	230	1	0
22	2015765	1	36	39	13	/	1337	109-284	15*14*8.5	0	6m	<0.05	<0.05	277	1	1
23	2016056	0	54	59	110	57.1	765	81-225	36*12	0	5m	7.6	5.14	553	0	0
24	2016159	1	34	42	17.4	11.2	1111	101-267	13*13*11	0	3m	0.3	0.12	214	1	1
25	1713459	0	45	49	9.6	7.96	1028	94-252	11*10*9	0	18m	0.1	/	234	1	1
26	1524671	0	42	47	214	117	1044	94-252	18	0	30m	5.8	>1	549	0	0
27	W0213585	1	47	61	6.77	/	>ULN	75-212	13*12*8	0	3m	2.5	0.08	186	1	1
28	2012861	1	31	36	33.3	31.8	1452	109-284	22*17*15	0	3m	5.4	4.11	758	0	0
29	2010074	0	42	42	5	2.51	>ULN	101-267	11	0	3m	1.2	0.062	254	1	1
30	1727271	0	37	37	6.3	3.58	1158	109-284	22*23*22	0	27m	2.9	1.93	850	0	0
31	1791871	1	16	19	118	79.9	1276	141-483	28*25*19	0	16m	0.4	0.199	240	1	1
32	1641590	0	44	51	5.71	/	>ULN	87-238	15*12*12	0	36m	0.8	<0.05	102	1	1
33	1642289	1	49	59	21	20.9	529	75-212	12*8*8	0	48m	1.2	<1	115	1	1
34	1734340	0	38	42	14	11.2	1092	101-267	21*19*13	0	17m	1.9	0.445	230	1	1
35	1783192	0	24	41	4.8	10	740	109-284	12*12*10	0	12m	9.2	1.6	398	0	0
36	1603793	1	32	34	58.9	/	>ULN	109-284	13*12*11	0	20m	0.5	0.1	346	1	0
37	1601670	0	30	31	64.6	52.8	482	115-307	24*19*15	0	8m	1.9	0.87	251	1	1
38	1771965	1	25	27	55.4	33.6	985	117-329	14*11*11	0	3m	<0.05	<0.05	167	1	1
39	1665768	0	51	52	5.3	3.44	471	87-238	15*6	0	3m	1.3	0.72	/	1	/
40	1619135	0	39	47	17.4	14.2	1495	94-252	>10	0	5m	0.5	0.31	333	1	0
41	W204538	1	46	56	14	19.1	>ULN	81-225	25*20*16	0	36m	0.5	<0.05	181	1	1
42	1773800	0	52	56	/	3.46	869	117-329	>10	0	12m	0.14	0.08	219	1	1
43	1722603	0	44	47	19.3	14.4	670	94-252	15*15	0	6m	8.5	0.31	160	1	1
44	W210009	1	46	52	1.9	1.38	306	87-238	24*21	0	16m	1.2	0.871	241	1	1
45	C817408	0	27	30	42.6	31.1	>ULN	117-329	30*21*16	0	52m	38	20.7	621	0	0
46	1596325	1	22	26	102	57.7	1221	117-329	16*12	0	35m	6.2	2.75	619	0	0
47	W192631	0	42	52	4.8	/	536	87-238	>10	0	17m	2	0.29	179	1	1
48	1618929	1	25	33	26.6	19	>ULN	115-307	>10	0	24m	0.3	0.1	263	1	1
49	1786504	0	46	56	9.6	6.99	815	81-225	>10	0	3m	2.5	0.516	321	1	0
		M=1;F=0			/= Data missing										1=Cure；0= Not cure
					ULN= Upper limit of normal

## Sheet: Macroadenoma Knops 1
Primary surgery（Macroadenoma Knops 1）					Baseline （Before Surgery）						Follow up				1=Cure；0= Not cure
Number	ID	Gender	Age of onset	Age of diagnosis	Fasting GH	Nadir GH	IGF-1	IGF-1	Tumour volume	Knops grade	Last visit	Fasting GH	Nadir GH	IGF-1	Remission	Remission
		M=1;F=0	(y)	(y)	(ng/ml)	(ng/ml)	(ng/ml)	Normal range	（mm）		After surgery(m)	(ng/ml)	(ng/ml)	(ng/ml)	For GH	For IGF-1
1	2002912	1	40	41	11.5	6.89	1237	101-267	13*10	1	3m	4.1	2.16	964	0	0
2	2010023	0	28	41	59.7	57.6	1227	101-267	14.5*16*7	1	5m	6.5	5.93	742	0	0
3	W233739	1	19	29	13.5	9.92	1192	117-329	>10	1	5m	10.6	9.86	518	0	0
4	1769561	0	25	29	34.7	/	>ULN	117-329	30*21*20	1	15m	3.9	2.56	401	0	0
5	1789865	0	29	34	11.5	9.65	729	115-307	22*13	1	12m	1.1	0.302	253	1	1
6	2000469	1	44	50	31.4	/	908	94-252	13*12*12	1	3m	3.5	0.101	299	1	0
7	1640270	0	51	54	136	71.1	1344	87-238	11.4	1	19m	4	1.08	/	0	/
8	1772261	0	53	58	7.2	7.1	1063	75-212	14*16*10	1	9m	1.7	0.985	/	1	/
9	1738535	0	43	48	27.1	25.8	825	94-252	21*17	1	20m	3.2	2.48	488	0	0
10	W202936	1	25	27	>ULN	/	>ULN	117-329	39*34*28	1	16m	0.1	0.06	120	1	1
11	1623503	1	27	47	1.8	1.31	441	94-252	15*15*9	1	25m	0.2	0.12	469	1	0
12	1787501	1	19	24	246	160	796	116-358	32*31*27	1	18m	19.3	10.2	>ULN	0	0
		M=1;F=0			/= Data missing										1=Cure；0= Not cure
					ULN= Upper limit of normal

## Sheet: Macroadenoma Knops 2
Primary surgery（Macroadenoma Knops 2）					Baseline （Before Surgery）						Follow up				1=Cure；0= Not cure
Number	ID	Gender	Age of onset	Age of diagnosis	Fasting GH	Nadir GH	IGF-1	IGF-1	Tumour volume	Knops grade	Last visit	Fasting GH	Nadir GH	IGF-1	Remission	Remission
		M=1;F=0	(y)	(y)	(ng/ml)	(ng/ml)	(ng/ml)	Normal range	（mm）		After surgery(m)	(ng/ml)	(ng/ml)	(ng/ml)	For GH	For IGF-1
1	1828920	0	30	50	6.8	5.04	>ULN	87-238	15*12*10	2	3m	0.7	0.486	613	1	0
2	1670920	0	31	33	32.4	20.9	1067	115-307	31*24*17	2	28m	12.9	6.96	489	0	0
3	1661334	0	47	62	146	134	575	75-212	25*20*20	2	4m	12.9	11.2	>ULN	0	0
4	1742809	0	61	61	6.2	/	538	75-212	14*8	2	4m	2.6	0.49	184	1	1
5	W202615	1	24	39	>ULN	/	>ULN	109-284	19*13*15	2	19m	0.1	0.1	207	1	1
6	1731915	0	37	44	6.1	4.3	410	101-267	18*23*15	2	11m	3.9	0.21	173	1	1
7	1752991	0	38	41	187	111	829	101-267	16*20*19	2	16m	6.7	0.14	263	1	1
8	1728617	1	53	55	3.3	2.87	561	87-238	>10	2	3m	1.5	1.02	335	0	0
9	1601228	0	48	58	3.5	5.6	486	81-225	15*10*7	2	5m	1.26	0.9	/	1	/
10	W214432	1	31	41	>400	>400	1146	101-267	>10	2	3m	147	138	1193	0	0
11	1762227	1	44	49	64.1	39.7	1284	94-252	20*20*18	2	23m	1.5	1.38	486	0	0
12	1734472	0	44	49	31.6	20.1	981	94-252	20*13*10	2	3m	2.1	0.082	/	1	/
13	1659068	0	38	40	104	104	781	109-284	15*15*4	2	12m	4.4	>1	420	0	0
14	1579169	0	21	24	>ULN	/	>ULN	116-358	20*16*16	2	12m	2.6	1.05	417	0	0
15	1780172	0	54	59	14.3	13.2	965	81-225	15*7*11	2	3m	1.4	0.515	214	1	1
16	1777173	0	28	34	65.6	36.1	861	115-307	26*20*12	2	11m	7.5	4.51	522	0	0
17	1720473	1	32	42	11.7	7.43	938	101-267	13*12*10	2	9m	0.1	0.09	259	1	1
18	1658366	0	42	45	246	195	603	101-267	36*20*19	2	3m	65.5	43	467	0	0
19	1652856	1	17	27	>400	242	>ULN	117-329	45*53*37	2	6m	8.7	6.58	1029	0	0
20	W213575	1	20	30	180	106	1520	117-329	16*12*8	2	3m	3.2	2.11	448	0	0
21	2017685	1	34	40	7.2	4.28	759	109-284	18*20*12	2	3m	1.9	0.783	318	1	0
22	1725988	0	47	57	48.2	/	802	81-225	20*19*18	2	27m	3.1	2.55	540	0	0
23	1724381	0	39	42	132	54.9	1453	101-267	20*14*13	2	13m	6.8	1.91	428	0	0
24	1738374	0	21	22	50	/	>ULN	116-358	30*27*18	2	7m	10.3	>1	855	0	0
25	1771388	1	24	29	39.5	27.8	816	117-329	17*12*10	2	18m	0.3	/	265	1	1
26	1779985	0	43	45	29.14	34.1	670	101-267	15*14*12	2	3m	1.4	<1	230	1	1
27	1616169	1	20	34	65.5	31.3	1388	115-307	20*15*10	2	14m	1	0.77	501	1	0
28	1775362	1	26	41	61.4	33.8	1066	101-267	15*17*17	2	3m	1.6	1.54	536	0	0
29	1730857	1	41	41	48.2	/	939	101-267	32*26*26	2	7m	4	2.61	826	0	0
30	2016768	0	18	22	11.7	6.12	708	116-358	>10	2	6m	2.3	1.6	701	0	0
31	1781200	0	29	34	/	235	1238	115-307	25*23*15	2	3m	0.7	/	214	1	1
32	1724903	1	28	32	76.9	62	498	115-307	>10	2	21m	2.8	1.87	769	0	0
33	1802802	0	54	64	15.6	12.8	7.5	75-212	>10	2	4m	5.8	4.35	317	0	0
34	1518510	1	22	29	52.9	33.2	879	117-329	>10	2	32m	<0.05	<0.05	178	1	1
35	1677319	0	41	44	30.1	17.5	1157	101-267	28*25	2	3m	2.2	>1	374	0	0
36	C556804	0	29	32.5	86	73	>ULN	87-238	>10	2	48m	2.3	<1	278	1	0
37	1771405	0	44	59	7.5	5.46	608	81-225	15*16*10	2	18m	0.2	0.167	/	1	/
38	1796548	1	15	23	63.5	39.6	979	116-358	15*21	2	3m	2.1	0.125	723	1	0
39	C729385	1	37	45	200	/	670	81-225	36*28*37	2	5m	9.1	>1	510	0	0
40	1830627	0	23	28	27.8	/	>ULN	117-329	13*13*13	2	5m	26.5	13.9	>1600	0	0
41	1593826	0	28	37	15.1	14.9	790	109-284	15*12*12	2	12m	1	0.15	416	1	0
42	C170426	0	28	35	50	/	>ULN	115-307	25*20*25	2	8m	6.2	5.6	/	0	/
		M=1;F=0			/= Data missing										1=Cure；0= Not cure
					ULN= Upper limit of normal

## Sheet: Macroadenoma Knops 3
Primary surgery（Macroadenoma Knops 3）					Baseline （Before Surgery）						Follow up				1=Cure；0= Not cure
Number	ID	Gender	Age of onset	Age of diagnosis	Fasting GH	Nadir GH	IGF-1	IGF-1	Tumour volume	Knops grade	Last visit	Fasting GH	Nadir GH	IGF-1	Remission	Remission
		M=1;F=0	(y)	(y)	(ng/ml)	(ng/ml)	(ng/ml)	Normal range	（mm）		After surgery(m)	(ng/ml)	(ng/ml)	(ng/ml)	For GH	For IGF-1
1	1837711	1	20	23	>40	/	>ULN	116-358	>10	3	7m	109	71.7	1186	0	0
2	1651711	0	19	22	>100	/	>ULN	116-358	38*32*30	3	10m	39.3	24.8	536	0	0
3	1774009	1	24	29	32.6	23.6	862	117-329	20*25*28	3	3m	19	12.4	780	0	0
4	1795614	0	31	46	6.9	5.63	1503	94-252	37*29*31	3	4m	0.5	0.369	>ULN	1	0
5	1585429	1	25	35	30	/	>ULN	115-307	21*19*15	3	5m	13.7	10.8	1289	0	0
6	1770241	1	23	24	197	171	1122	116-358	32*17*23	3	10m	2.3	1.45	329	0	0
7	1505235	0	16	18	>50	/	>ULN	117-329	>40	3	14m	8.2	5.3	510	0	0
8	1643571	0	28	32	>400	355	1033	115-307	38*30*25	3	3m	86.9	35.5	956	0	0
9	1730264	0	46	50	26.9	17.2	1014	94-252	16*16*12	3	3m	11.9	8.79	1278	0	0
10	1859855	1	31	41	69.7	/	1378	101-267	26*23*20	3	3m	0.3	0.127	277	1	0
11	1785987	0	45	50	28.5	20.1	696	94-252	16*14*14	3	3m	3.1	0.603	261	1	0
12	1782511	0	23	24	16.9	13.9	1356	116-358	15*8	3	4m	10.7	10.3	779	0	0
13	1773505	0	35	39	101	69.1	1015	109-284	20*20*15	3	13m	2.6	1.6	335	0	0
14	1687836	1	31	33	148	65.9	1491	115-307	25*15*20	3	4m	18.9	6.85	1456	0	0
15	1659642	0	47	51	37.4	26.7	869	94-252	14*7.4*12.5	3	12m	1.3	<1	342	1	0
16	1640830	0	33	41	>ULN	/	>ULN	101-267	40*30*25	3	3m	130	126	1111	0	0
17	1707148	1	16	24	75	/	>ULN	117-329	>10	3	32m	36.5	30.3	788	0	0
18	1504558	0	22	26	46.9	41.7	>ULN	117-329	39*29*18	3	3m	38.1	23.1	>ULN	0	0
19	C747120	0	44	50	>40	/	1083	94-252	>10	3	48m	7.3	6.93	714	0	0
20	1508094	1	26	31	>55	/	>ULN	109-284	19*32*21	3	8m	26.6	20.8	>ULN	0	0
21	C562531	1	31	33	49.7	30	>ULN	115-307	15.3*26.9*16.6	3	3m	5.6	3.2	/	0	/
22	1802057	1	15	18	9.6	1.4	699	163-584	35*20*28	3	3m	15	>1	/	0	/
23	C867254	1	36	42	112.5	97.5	>ULN	101-267	>10	3	36m	46.3	22.1	>ULN	0	0
24	1835571	0	25	27	438.6	/	858	117-329	>10	3	36m	78.7	61.2	858	0	0
77	2016875	0	39	40	5.9	3.66	371	109-284	10*23*17	3	3m	1.6	0.693	224	1	1
26	1787275	0	52	57	2.1	1.63	530	81-225	32*28*32	3	3m	0.7	0.464	299	1	0
27	2012238	0	42	44	25	15.1	659	101-267	23*26*16	3	3m	2.5	0.516	/	1	/
28	1717530	1	29	30	34.9	/	>ULN	117-329	15mm	3	11m	35.2	20.8	922	0	0
29	1731417	1	24	29	184	130	1022	117-329	32*18*28	3	3m	16.9	8.62	549	0	0
		M=1;F=0			/= Data missing										1=Cure；0= Not cure
					ULN= Upper limit of normal

## Sheet: Macroadenoma Knops 4
Primary surgery（Macroadenoma Knops 4）					Baseline （Before Surgery）						Follow up				1=Cure；0= Not cure
Number	ID	Gender	Age of onset	Age of diagnosis	Fasting GH	Nadir GH	IGF-1	IGF-1	Tumour volume	Knops grade	Last visit	Fasting GH	Nadir GH	IGF-1	Remission	Remission
		M=1;F=0	(y)	(y)	(ng/ml)	(ng/ml)	(ng/ml)	Normal range	（mm）		After surgery(m)	(ng/ml)	(ng/ml)	(ng/ml)	For GH	For IGF-1
1	1865784	0	22	32	>40	/	688	115-307	15*13*20	4	10m	6.82	3.34	450	0	0
2	1810574	0	37	44	18	/	>ULN	94-252	>10	4	36m	3.3	2.22	528	0	0
3	1741025	0	32	35	>40	/	688	115-307	52*40*25	4	5m	125	81.9	736	0	0
		M=1;F=0			/= Data missing										1=Cure；0= Not cure
					ULN= Upper limit of normal
